# Supplementary material for: Two new species of Oobius Trjapitzin (Hymenoptera, Encyrtidae) egg parasitoids of Agrilus spp. (Coleoptera, Buprestidae) from the USA, including a key and taxonomic notes on other congeneric Nearctic taxa
Source: Zookeys. 2015 Apr 21;(498):29–50. doi: 10.3897/zookeys.498.9357 (PMC4410148; doi:10.3897/zookeys.498.9357)
Supplement: XML Treatment for Oobius [file zookeys.498.9357-treatment1.xml]

<!DOCTYPE tp:taxon-treatment
  PUBLIC "-//TaxonX//DTD Taxonomic Treatment Publishing DTD v0 20100105//EN" "tax-treatment-NSO.dtd">
<tp:taxon-treatment xmlns:tp="http://www.plazi.org/taxpub"><tp:treatment-meta><kwd-group><label>Taxon classification</label><kwd><named-content content-type="kingdom">Animalia</named-content></kwd><kwd><named-content content-type="order">Hymenoptera</named-content></kwd><kwd><named-content content-type="family">Encyrtidae</named-content></kwd></kwd-group><mixed-citation publication-type="journal"><person-group><name><surname>Triapitsyn</surname><given-names>Serguei V.</given-names></name><name><surname>Petrice</surname><given-names>Toby R.</given-names></name><name><surname>Gates</surname><given-names>Michael W.</given-names></name><name><surname>Bauer</surname><given-names>Leah S.</given-names></name></person-group><article-title>Two new species of <italic><tp:taxon-name><tp:taxon-name-part taxon-name-part-type="genus">Oobius</tp:taxon-name-part></tp:taxon-name></italic> Trjapitzin (<tp:taxon-name><tp:taxon-name-part taxon-name-part-type="order">Hymenoptera</tp:taxon-name-part></tp:taxon-name>, <tp:taxon-name><tp:taxon-name-part taxon-name-part-type="family">Encyrtidae</tp:taxon-name-part></tp:taxon-name>) egg parasitoids of <italic><tp:taxon-name><tp:taxon-name-part taxon-name-part-type="genus">Agrilus</tp:taxon-name-part></tp:taxon-name></italic> spp. (<tp:taxon-name><tp:taxon-name-part taxon-name-part-type="order">Coleoptera</tp:taxon-name-part></tp:taxon-name>, <tp:taxon-name><tp:taxon-name-part taxon-name-part-type="family">Buprestidae</tp:taxon-name-part></tp:taxon-name>) from the USA, including a key and taxonomic notes on other congeneric Nearctic taxa</article-title><source>Zookeys</source><day>21</day><month>4</month><year>2015</year><volume>2015</volume><issue>498</issue><fpage>29</fpage><lpage>50</lpage><pub-id pub-id-type="doi">10.3897/zookeys.498.9357</pub-id></mixed-citation></tp:treatment-meta><tp:nomenclature><tp:taxon-name>
                        <tp:taxon-name-part taxon-name-part-type="genus">Oobius</tp:taxon-name-part>
                    </tp:taxon-name><tp:taxon-authority>Trjapitzin, 1963</tp:taxon-authority><tp:nomenclature-citation-list><tp:nomenclature-citation><tp:taxon-name><tp:taxon-name-part taxon-name-part-type="genus">Oobius</tp:taxon-name-part></tp:taxon-name><comment><xref ref-type="bibr" rid="B23">Trjapitzin 1963</xref>: 544–545. Type species: <italic><tp:taxon-name><tp:taxon-name-part taxon-name-part-type="genus">Tyndarichus</tp:taxon-name-part> <tp:taxon-name-part taxon-name-part-type="species">rudnevi</tp:taxon-name-part></tp:taxon-name></italic> Nowicki, by original designation.</comment></tp:nomenclature-citation><tp:nomenclature-citation><tp:taxon-name><tp:taxon-name-part taxon-name-part-type="genus">Avetianella</tp:taxon-name-part></tp:taxon-name><comment><xref ref-type="bibr" rid="B24">Trjapitzin 1968</xref>: 97–99. Type species: <italic><tp:taxon-name><tp:taxon-name-part taxon-name-part-type="genus">Avetianella</tp:taxon-name-part> <tp:taxon-name-part taxon-name-part-type="species">capnodiobia</tp:taxon-name-part></tp:taxon-name></italic> Trjapitzin, by monotypy. Synonymized under <italic><tp:taxon-name><tp:taxon-name-part taxon-name-part-type="genus">Oobius</tp:taxon-name-part></tp:taxon-name></italic> by <xref ref-type="bibr" rid="B19">Noyes 2010</xref>: 660–662.</comment></tp:nomenclature-citation><tp:nomenclature-citation><tp:taxon-name><tp:taxon-name-part taxon-name-part-type="genus">Szelenyiola</tp:taxon-name-part></tp:taxon-name><comment><xref ref-type="bibr" rid="B26">Trjapitzin 1977</xref>: 160. Type species: <italic><tp:taxon-name><tp:taxon-name-part taxon-name-part-type="genus">Szelenyiola</tp:taxon-name-part> <tp:taxon-name-part taxon-name-part-type="species">nearctica</tp:taxon-name-part></tp:taxon-name></italic> Trjapitzin, by original designation and monotypy. Synonymized under <italic><tp:taxon-name><tp:taxon-name-part taxon-name-part-type="genus">Oobius</tp:taxon-name-part></tp:taxon-name></italic> by <xref ref-type="bibr" rid="B19">Noyes 2010</xref>: 660–662.</comment></tp:nomenclature-citation><tp:nomenclature-citation><tp:taxon-name><tp:taxon-name-part taxon-name-part-type="genus">Oobius</tp:taxon-name-part></tp:taxon-name><comment>: <xref ref-type="bibr" rid="B26">Trjapitzin 1977</xref>: 161 (key to genera of the subtribe <tp:taxon-name><tp:taxon-name-part taxon-name-part-type="subtribe">Oobiina</tp:taxon-name-part></tp:taxon-name> of the tribe <tp:taxon-name><tp:taxon-name-part taxon-name-part-type="tribe">Discodini</tp:taxon-name-part></tp:taxon-name> of the subfamily <tp:taxon-name><tp:taxon-name-part taxon-name-part-type="subfamily">Encyrtinae</tp:taxon-name-part></tp:taxon-name>); <xref ref-type="bibr" rid="B19">Noyes 2010</xref>: 660–662 (synonymy, diagnosis, host associations, comments); <xref ref-type="bibr" rid="B30">Trjapitzin and Volkovitsh 2011</xref>: 670–672 (diagnosis of <italic><tp:taxon-name><tp:taxon-name-part taxon-name-part-type="genus">Oobius</tp:taxon-name-part></tp:taxon-name></italic> s. str., taxonomic position, key to world species).</comment></tp:nomenclature-citation><tp:nomenclature-citation><tp:taxon-name><tp:taxon-name-part taxon-name-part-type="genus">Avetianella</tp:taxon-name-part></tp:taxon-name><comment>: <xref ref-type="bibr" rid="B8">Gordh and Trjapitzin 1981</xref>: 6 (comments); <xref ref-type="bibr" rid="B27">Trjapitzin 2001</xref>: 734–735 (comments, key to world species).</comment></tp:nomenclature-citation><tp:nomenclature-citation><tp:taxon-name><tp:taxon-name-part taxon-name-part-type="genus">Oophagus</tp:taxon-name-part></tp:taxon-name><comment> Liao in <xref ref-type="bibr" rid="B12">Liao et al. 1987</xref>: 184. Type species: <italic><tp:taxon-name><tp:taxon-name-part taxon-name-part-type="genus">Oophagus</tp:taxon-name-part> <tp:taxon-name-part taxon-name-part-type="species">batocerae</tp:taxon-name-part></tp:taxon-name></italic> Liao, by original designation and monotypy. Synonymized under <italic><tp:taxon-name><tp:taxon-name-part taxon-name-part-type="genus">Avetianella</tp:taxon-name-part></tp:taxon-name></italic> by <xref ref-type="bibr" rid="B31">Zhang and Huang 2004</xref>: 34–35, and under <italic><tp:taxon-name><tp:taxon-name-part taxon-name-part-type="genus">Oobius</tp:taxon-name-part></tp:taxon-name></italic> by <xref ref-type="bibr" rid="B19">Noyes 2010</xref>: 660.</comment></tp:nomenclature-citation><tp:nomenclature-citation><tp:taxon-name><tp:taxon-name-part taxon-name-part-type="genus">Szelepyiola</tp:taxon-name-part></tp:taxon-name><comment>: <xref ref-type="bibr" rid="B30">Trjapitzin and Volkovitsh 2011</xref>: 671 (misspelled).</comment></tp:nomenclature-citation></tp:nomenclature-citation-list></tp:nomenclature><tp:treatment-sec sec-type="Comments"><title>Comments.</title><p><italic><tp:taxon-name><tp:taxon-name-part taxon-name-part-type="genus">Oobius</tp:taxon-name-part></tp:taxon-name></italic> is a cosmopolitan genus as defined by <xref ref-type="bibr" rid="B19">Noyes (2010)</xref> who provided its detailed diagnosis, which is omitted here for brevity. One extralimital species, <italic><tp:taxon-name><tp:taxon-name-part taxon-name-part-type="genus">Oobius</tp:taxon-name-part> <tp:taxon-name-part taxon-name-part-type="species">striatus</tp:taxon-name-part></tp:taxon-name></italic> Annecke, is also known from eggs of <tp:taxon-name><tp:taxon-name-part taxon-name-part-type="family">Asilidae</tp:taxon-name-part></tp:taxon-name> (<tp:taxon-name><tp:taxon-name-part taxon-name-part-type="order">Diptera</tp:taxon-name-part></tp:taxon-name>) in Montenegro and Zimbabwe (<xref ref-type="bibr" rid="B2">Annecke 1967</xref>; <xref ref-type="bibr" rid="B19">Noyes 2010</xref>, <xref ref-type="bibr" rid="B20">2014</xref>).</p></tp:treatment-sec><tp:treatment-sec sec-type="Key to the Nearctic species of Oobius, females (both native and introduced)"><title>Key to the Nearctic species of <italic><tp:taxon-name><tp:taxon-name-part taxon-name-part-type="genus">Oobius</tp:taxon-name-part></tp:taxon-name></italic>, females (both native and introduced)</title><p>(<italic><tp:taxon-name><tp:taxon-name-part taxon-name-part-type="genus">Oobius</tp:taxon-name-part> <tp:taxon-name-part taxon-name-part-type="species">depressus</tp:taxon-name-part></tp:taxon-name></italic> (Girault) not included)</p><table-wrap content-type="key" position="anchor" orientation="portrait"><table rules="all"><tbody><tr><td rowspan="1" colspan="1">1</td><td rowspan="1" colspan="1">Tarsi 4-segmented (Fig. <xref ref-type="fig" rid="F1">1</xref>)</td><td rowspan="1" colspan="1"><bold><italic><tp:taxon-name><tp:taxon-name-part taxon-name-part-type="genus">Oobius</tp:taxon-name-part> <tp:taxon-name-part taxon-name-part-type="species">agrili</tp:taxon-name-part></tp:taxon-name></italic> Zhang &amp; Huang</bold></td></tr><tr><td rowspan="1" colspan="1">–</td><td rowspan="1" colspan="1">Tarsi 5-segmented (Figs <xref ref-type="fig" rid="F1">7</xref>, <xref ref-type="fig" rid="F2">13</xref>)</td><td rowspan="1" colspan="1"><bold>2</bold></td></tr><tr><td rowspan="1" colspan="1">2(1)</td><td rowspan="1" colspan="1">Clava entire (Figs <xref ref-type="fig" rid="F2">9</xref>, <xref ref-type="fig" rid="F2">10</xref>)</td><td rowspan="1" colspan="1"><bold><italic><tp:taxon-name><tp:taxon-name-part taxon-name-part-type="genus">Oobius</tp:taxon-name-part> <tp:taxon-name-part taxon-name-part-type="species">nearcticus</tp:taxon-name-part></tp:taxon-name></italic> (Trjapitzin)</bold></td></tr><tr><td rowspan="1" colspan="1">–</td><td rowspan="1" colspan="1">Clava 3-segmented (Figs <xref ref-type="fig" rid="F1">2</xref>, <xref ref-type="fig" rid="F1">6</xref>, <xref ref-type="fig" rid="F1">8</xref>, <xref ref-type="fig" rid="F2">12</xref>, <xref ref-type="fig" rid="F3">22</xref>)</td><td rowspan="1" colspan="1"><bold>3</bold></td></tr><tr><td rowspan="1" colspan="1">3(2)</td><td rowspan="1" colspan="1">Body length (dry-mounted specimens) at most 0.53 mm; mps only on F6 (Fig. <xref ref-type="fig" rid="F2">12</xref>)</td><td rowspan="1" colspan="1"><bold><italic><tp:taxon-name><tp:taxon-name-part taxon-name-part-type="genus">Oobius</tp:taxon-name-part> <tp:taxon-name-part taxon-name-part-type="species">minusculus</tp:taxon-name-part></tp:taxon-name></italic> sp. n.</bold></td></tr><tr><td rowspan="1" colspan="1"><!--PageBreak-->–</td><td rowspan="1" colspan="1">Body length (dry-mounted specimens) at least 0.66 mm; mps on F6 and other funicle segments (Figs <xref ref-type="fig" rid="F1">6</xref>, <xref ref-type="fig" rid="F3">20</xref>, <xref ref-type="fig" rid="F3">22</xref>)</td><td rowspan="1" colspan="1"><bold>4</bold></td></tr><tr><td rowspan="1" colspan="1">4(3)</td><td rowspan="1" colspan="1">Mps on F5 and F6 (Fig. <xref ref-type="fig" rid="F1">6</xref>)</td><td rowspan="1" colspan="1"><bold><italic><tp:taxon-name><tp:taxon-name-part taxon-name-part-type="genus">Oobius</tp:taxon-name-part> <tp:taxon-name-part taxon-name-part-type="species">buprestidis</tp:taxon-name-part></tp:taxon-name></italic> (Gordh &amp; Trjapitzin)</bold></td></tr><tr><td rowspan="1" colspan="1">–</td><td rowspan="1" colspan="1">Mps on F4–F6 (Figs <xref ref-type="fig" rid="F1">8</xref>, <xref ref-type="fig" rid="F3">22</xref>)</td><td rowspan="1" colspan="1"><bold>5</bold></td></tr><tr><td rowspan="1" colspan="1">5(4)</td><td rowspan="1" colspan="1">Linea calva “open” posteriorly (Fig. <xref ref-type="fig" rid="F3">23</xref>), uninterrupted by row of setae</td><td rowspan="1" colspan="1"><bold><italic><tp:taxon-name><tp:taxon-name-part taxon-name-part-type="genus">Oobius</tp:taxon-name-part> <tp:taxon-name-part taxon-name-part-type="species">longoi</tp:taxon-name-part></tp:taxon-name></italic> (Siscaro)</bold></td></tr><tr><td rowspan="1" colspan="1">–</td><td rowspan="1" colspan="1">Linea calva interrupted posteriorly by a line (or lines) of setae (Figs <xref ref-type="fig" rid="F3">19</xref>, <xref ref-type="fig" rid="F4">27</xref>)</td><td rowspan="1" colspan="1"><bold>6</bold></td></tr><tr><td rowspan="1" colspan="1">6(5)</td><td rowspan="1" colspan="1">F5 and F6 each notably longer than F4 (Fig. <xref ref-type="fig" rid="F4">26</xref>), F4 0.8× length of F5</td><td rowspan="1" colspan="1"><bold><italic><tp:taxon-name><tp:taxon-name-part taxon-name-part-type="genus">Oobius</tp:taxon-name-part> <tp:taxon-name-part taxon-name-part-type="species">whiteorum</tp:taxon-name-part></tp:taxon-name></italic> sp. n.</bold></td></tr><tr><td rowspan="1" colspan="1">–</td><td rowspan="1" colspan="1">F5 and F6 each subequal in length to F4 (Fig. <xref ref-type="fig" rid="F1">8</xref>), F4 more than 0.9× length of F5</td><td rowspan="1" colspan="1"><bold><italic><tp:taxon-name><tp:taxon-name-part taxon-name-part-type="genus">Oobius</tp:taxon-name-part> <tp:taxon-name-part taxon-name-part-type="species">dahlsteni</tp:taxon-name-part></tp:taxon-name></italic> (Trjapitzin)</bold></td></tr></tbody></table></table-wrap><fig id="F1" position="float" orientation="portrait"><label>Figures 1–8.</label><caption><p><bold>1–4</bold> <italic><tp:taxon-name><tp:taxon-name-part taxon-name-part-type="genus">Oobius</tp:taxon-name-part> <tp:taxon-name-part taxon-name-part-type="species">agrili</tp:taxon-name-part></tp:taxon-name></italic> female (from USDA Forest Service laboratory colony, East Lansing, Michigan, USA; of China origin), <bold>1</bold> hind leg <bold>2</bold> antenna <bold>3</bold> lateral habitus <bold>4</bold> forewing base <bold>5–6</bold> <italic><tp:taxon-name><tp:taxon-name-part taxon-name-part-type="genus">Oobius</tp:taxon-name-part> <tp:taxon-name-part taxon-name-part-type="species">buprestidis</tp:taxon-name-part></tp:taxon-name></italic> female (holotype), <bold>5</bold> lateral habitus <bold>6</bold> antenna <bold>7–8</bold> <italic><tp:taxon-name><tp:taxon-name-part taxon-name-part-type="genus">Oobius</tp:taxon-name-part> <tp:taxon-name-part taxon-name-part-type="species">dahlsteni</tp:taxon-name-part></tp:taxon-name></italic> female (holotype) <bold>7</bold> dorsal habitus <bold>8</bold> antenna.</p></caption><graphic xmlns:xlink="http://www.w3.org/1999/xlink" xlink:href="zookeys-498-029-g001.jpg" position="float" orientation="portrait" xlink:type="simple" id="oo_42496.jpg"/></fig><fig id="F2" position="float" orientation="portrait"><label>Figures 9–16.</label><caption><p><bold>9–10</bold> <italic><tp:taxon-name><tp:taxon-name-part taxon-name-part-type="genus">Oobius</tp:taxon-name-part> <tp:taxon-name-part taxon-name-part-type="species">nearcticus</tp:taxon-name-part></tp:taxon-name></italic> female (holotype), <bold>9</bold> antenna <bold>10</bold> clava <bold>11a–11b: 11a</bold> holotype slide of <italic><tp:taxon-name><tp:taxon-name-part taxon-name-part-type="genus">Oobius</tp:taxon-name-part> <tp:taxon-name-part taxon-name-part-type="species">minusculus</tp:taxon-name-part></tp:taxon-name></italic> <bold>11b</bold> holotype slide of <italic><tp:taxon-name><tp:taxon-name-part taxon-name-part-type="genus">Oobius</tp:taxon-name-part> <tp:taxon-name-part taxon-name-part-type="species">whiteorum</tp:taxon-name-part></tp:taxon-name></italic> <bold>12–16</bold> <italic><tp:taxon-name><tp:taxon-name-part taxon-name-part-type="genus">Oobius</tp:taxon-name-part> <tp:taxon-name-part taxon-name-part-type="species">minusculus</tp:taxon-name-part></tp:taxon-name></italic> <bold>12</bold> antenna (holotype female) <bold>13</bold> mesosoma and metasoma (holotype female) <bold>14</bold> metasoma (paratype male) <bold>15</bold> head (paratype female) <bold>16</bold> pedicel and flagellum (paratype male).</p></caption><graphic xmlns:xlink="http://www.w3.org/1999/xlink" xlink:href="zookeys-498-029-g002.jpg" position="float" orientation="portrait" xlink:type="simple" id="oo_42497.jpg"/></fig><fig id="F3" position="float" orientation="portrait"><label>Figures 17–24.</label><caption><p><bold>17–18</bold> <italic><tp:taxon-name><tp:taxon-name-part taxon-name-part-type="genus">Oobius</tp:taxon-name-part> <tp:taxon-name-part taxon-name-part-type="species">depressus</tp:taxon-name-part></tp:taxon-name></italic> female <bold>17</bold> dorsal scutellum (lectotype) <bold>18</bold> dorsal habitus (paralectotype) <bold>19</bold> <italic><tp:taxon-name><tp:taxon-name-part taxon-name-part-type="genus">Oobius</tp:taxon-name-part> <tp:taxon-name-part taxon-name-part-type="species">zahaikevitshi</tp:taxon-name-part></tp:taxon-name></italic> female (environs of Volgograd, Krasnoarmeyskiy District, Volgograd Province, Russia), forewing <bold>20–21</bold> <italic><tp:taxon-name><tp:taxon-name-part taxon-name-part-type="genus">Oobius</tp:taxon-name-part> <tp:taxon-name-part taxon-name-part-type="species">hasmik</tp:taxon-name-part></tp:taxon-name></italic> female (paratype) <bold>20</bold> antenna <bold>21</bold> forewing <bold>22–23</bold> <italic><tp:taxon-name><tp:taxon-name-part taxon-name-part-type="genus">Oobius</tp:taxon-name-part> <tp:taxon-name-part taxon-name-part-type="species">longoi</tp:taxon-name-part></tp:taxon-name></italic> female (from University of California laboratory colony, Riverside, California, USA; of Australia origin), <bold>22</bold> antenna <bold>23</bold> forewing <bold>24</bold> <italic><tp:taxon-name><tp:taxon-name-part taxon-name-part-type="genus">Oobius</tp:taxon-name-part> <tp:taxon-name-part taxon-name-part-type="species">nearcticus</tp:taxon-name-part></tp:taxon-name></italic> female (holotype), lateral habitus.</p></caption><graphic xmlns:xlink="http://www.w3.org/1999/xlink" xlink:href="zookeys-498-029-g003.jpg" position="float" orientation="portrait" xlink:type="simple" id="oo_42498.jpg"/></fig><fig id="F4" position="float" orientation="portrait"><label>Figures 25–32.</label><caption><p><bold>25</bold> <italic><tp:taxon-name><tp:taxon-name-part taxon-name-part-type="genus">Oobius</tp:taxon-name-part> <tp:taxon-name-part taxon-name-part-type="species">minusculus</tp:taxon-name-part></tp:taxon-name></italic> male (paratype), mesosoma <bold>26–29</bold> <italic><tp:taxon-name><tp:taxon-name-part taxon-name-part-type="genus">Oobius</tp:taxon-name-part> <tp:taxon-name-part taxon-name-part-type="species">whiteorum</tp:taxon-name-part></tp:taxon-name></italic> <bold>26</bold> antenna (holotype female) <bold>27</bold> a pair of wings (holotype female) <bold>28</bold> dorsal habitus (holotype female) <bold>29</bold> genitalia (paratype male) <bold>30</bold> <italic><tp:taxon-name><tp:taxon-name-part taxon-name-part-type="genus">Oobius</tp:taxon-name-part> <tp:taxon-name-part taxon-name-part-type="species">zahaikevitshi</tp:taxon-name-part></tp:taxon-name></italic> female (environs of Volgograd, Krasnoarmeyskiy District, Volgograd Province, Russia), antenna <bold>31</bold> <italic><tp:taxon-name><tp:taxon-name-part taxon-name-part-type="genus">Oobius</tp:taxon-name-part> <tp:taxon-name-part taxon-name-part-type="species">minusculus</tp:taxon-name-part></tp:taxon-name></italic> female (holotype), a pair of wings <bold>32</bold> <italic><tp:taxon-name><tp:taxon-name-part taxon-name-part-type="genus">Oobius</tp:taxon-name-part> <tp:taxon-name-part taxon-name-part-type="species">whiteorum</tp:taxon-name-part></tp:taxon-name></italic> (paratype male), antenna.</p></caption><graphic xmlns:xlink="http://www.w3.org/1999/xlink" xlink:href="zookeys-498-029-g004.jpg" position="float" orientation="portrait" xlink:type="simple" id="oo_42499.jpg"/></fig></tp:treatment-sec><ref-list><ref id="B23"><mixed-citation xmlns:xlink="http://www.w3.org/1999/xlink" xlink:type="simple"><person-group><name name-style="western"><surname>Trjapitzin</surname><given-names>VA</given-names></name></person-group> (<year>1963</year>) <article-title>Species of the genus <italic><tp:taxon-name><tp:taxon-name-part taxon-name-part-type="genus">Oobius</tp:taxon-name-part></tp:taxon-name></italic> gen. n. (<tp:taxon-name><tp:taxon-name-part taxon-name-part-type="order">Hymenoptera</tp:taxon-name-part></tp:taxon-name>, <tp:taxon-name><tp:taxon-name-part taxon-name-part-type="family">Encyrtidae</tp:taxon-name-part></tp:taxon-name>) in the USSR.</article-title><trans-source xml:lang="en">Acta Entomologica Musei Nationalis Pragae</trans-source> [<source>Sborník Entomologického Oddeleni Národního Musea v Praze</source>] <volume>35</volume>: <fpage>543</fpage>–<lpage>547</lpage>.</mixed-citation></ref><ref id="B24"><mixed-citation xmlns:xlink="http://www.w3.org/1999/xlink" xlink:type="simple"><person-group><name name-style="western"><surname>Trjapitzin</surname><given-names>VA</given-names></name></person-group> (<year>1968</year>) [<trans-title xml:lang="en">A survey of the encyrtid fauna (Hym. <tp:taxon-name><tp:taxon-name-part taxon-name-part-type="family">Encyrtidae</tp:taxon-name-part></tp:taxon-name>) of the Caucasus</trans-title>]. <source>Trudy Vsesoyuznogo Entomologicheskogo Obshchestva</source><volume>52</volume>: <fpage>43</fpage>–<lpage>125</lpage>. <comment>[In Russian]</comment></mixed-citation></ref><ref id="B19"><mixed-citation xmlns:xlink="http://www.w3.org/1999/xlink" xlink:type="simple"><person-group><name name-style="western"><surname>Noyes</surname><given-names>JS</given-names></name></person-group> (<year>2010</year>) <article-title><tp:taxon-name><tp:taxon-name-part taxon-name-part-type="family">Encyrtidae</tp:taxon-name-part></tp:taxon-name> of Costa Rica (<tp:taxon-name><tp:taxon-name-part taxon-name-part-type="order">Hymenoptera</tp:taxon-name-part></tp:taxon-name>: <tp:taxon-name><tp:taxon-name-part taxon-name-part-type="superfamily">Chalcidoidea</tp:taxon-name-part></tp:taxon-name>), 3. Subfamily <tp:taxon-name><tp:taxon-name-part taxon-name-part-type="subfamily">Encyrtinae</tp:taxon-name-part></tp:taxon-name>: <tp:taxon-name><tp:taxon-name-part taxon-name-part-type="tribe">Encyrtini</tp:taxon-name-part></tp:taxon-name>, <tp:taxon-name><tp:taxon-name-part taxon-name-part-type="tribe">Echthroplexiellini</tp:taxon-name-part></tp:taxon-name>, <tp:taxon-name><tp:taxon-name-part taxon-name-part-type="tribe">Discodini</tp:taxon-name-part></tp:taxon-name>, <tp:taxon-name><tp:taxon-name-part taxon-name-part-type="tribe">Oobiini</tp:taxon-name-part></tp:taxon-name> and <tp:taxon-name><tp:taxon-name-part taxon-name-part-type="tribe">Ixodiphagini</tp:taxon-name-part></tp:taxon-name>, parasitoids associated with bugs (<tp:taxon-name><tp:taxon-name-part taxon-name-part-type="order">Hemiptera</tp:taxon-name-part></tp:taxon-name>), insect eggs (<tp:taxon-name><tp:taxon-name-part taxon-name-part-type="order">Hemiptera</tp:taxon-name-part></tp:taxon-name>, <tp:taxon-name><tp:taxon-name-part taxon-name-part-type="order">Lepidoptera</tp:taxon-name-part></tp:taxon-name>, <tp:taxon-name><tp:taxon-name-part taxon-name-part-type="order">Coleoptera</tp:taxon-name-part></tp:taxon-name>, <tp:taxon-name><tp:taxon-name-part taxon-name-part-type="order">Neuroptera</tp:taxon-name-part></tp:taxon-name>) and ticks (<tp:taxon-name><tp:taxon-name-part taxon-name-part-type="subclass">Acari</tp:taxon-name-part></tp:taxon-name>).</article-title><source>Memoirs of the American Entomological Institute</source><volume>84</volume>: <fpage>1</fpage>–<lpage>848</lpage>.</mixed-citation></ref><ref id="B26"><mixed-citation xmlns:xlink="http://www.w3.org/1999/xlink" xlink:type="simple"><person-group><name name-style="western"><surname>Trjapitzin</surname><given-names>VA</given-names></name></person-group> (<year>1977</year>) <article-title>New genera and species of parasitic <tp:taxon-name><tp:taxon-name-part taxon-name-part-type="order">Hymenoptera</tp:taxon-name-part></tp:taxon-name> of the family <tp:taxon-name><tp:taxon-name-part taxon-name-part-type="family">Encyrtidae</tp:taxon-name-part></tp:taxon-name> (<tp:taxon-name><tp:taxon-name-part taxon-name-part-type="order">Hymenoptera</tp:taxon-name-part></tp:taxon-name>: <tp:taxon-name><tp:taxon-name-part taxon-name-part-type="superfamily">Chalcidoidea</tp:taxon-name-part></tp:taxon-name>).</article-title><source>Folia Entomologica Hungarica</source><volume>30</volume>(<issue>1</issue>): <fpage>153</fpage>–<lpage>166</lpage>.</mixed-citation></ref><ref id="B30"><mixed-citation xmlns:xlink="http://www.w3.org/1999/xlink" xlink:type="simple"><person-group><name name-style="western"><surname>Trjapitzin</surname><given-names>VA</given-names></name><name name-style="western"><surname>Volkovitsh</surname><given-names>MG</given-names></name></person-group> (<year>2011</year>) <article-title>A review of species of the genus <italic><tp:taxon-name><tp:taxon-name-part taxon-name-part-type="genus">Oobius</tp:taxon-name-part></tp:taxon-name></italic> Trjapitzin, 1963 (<tp:taxon-name><tp:taxon-name-part taxon-name-part-type="order">Hymenoptera</tp:taxon-name-part></tp:taxon-name>, <tp:taxon-name><tp:taxon-name-part taxon-name-part-type="family">Encyrtidae</tp:taxon-name-part></tp:taxon-name>) egg parasitoids of jewel beetles, longicorn beetles (<tp:taxon-name><tp:taxon-name-part taxon-name-part-type="order">Coleoptera</tp:taxon-name-part></tp:taxon-name>, <tp:taxon-name><tp:taxon-name-part taxon-name-part-type="family">Buprestidae</tp:taxon-name-part></tp:taxon-name>, <tp:taxon-name><tp:taxon-name-part taxon-name-part-type="family">Cerambycidae</tp:taxon-name-part></tp:taxon-name>), and robber flies (<tp:taxon-name><tp:taxon-name-part taxon-name-part-type="order">Diptera</tp:taxon-name-part></tp:taxon-name>, <tp:taxon-name><tp:taxon-name-part taxon-name-part-type="family">Asilidae</tp:taxon-name-part></tp:taxon-name>).</article-title><source>Entomological Review</source><volume>91</volume>(<issue>5</issue>): <fpage>670</fpage>–<lpage>676</lpage>. <comment>[English translation, originally published in Russian in Entomologicheskoe Obozrenie 90 (1): 226–234]</comment></mixed-citation></ref><ref id="B8"><mixed-citation xmlns:xlink="http://www.w3.org/1999/xlink" xlink:type="simple"><person-group><name name-style="western"><surname>Gordh</surname><given-names>G</given-names></name><name name-style="western"><surname>Trjapitzin</surname><given-names>VA</given-names></name></person-group> (<year>1981</year>) <article-title>Taxonomic studies of the <tp:taxon-name><tp:taxon-name-part taxon-name-part-type="family">Encyrtidae</tp:taxon-name-part></tp:taxon-name> with descriptions of new species and a new genus (<tp:taxon-name><tp:taxon-name-part taxon-name-part-type="order">Hymenoptera</tp:taxon-name-part></tp:taxon-name>, <tp:taxon-name><tp:taxon-name-part taxon-name-part-type="superfamily">Chalcidoidea</tp:taxon-name-part></tp:taxon-name>).</article-title><source>University of California Publications in Entomology</source><volume>93</volume>: <fpage>1</fpage>–<lpage>64</lpage>.</mixed-citation></ref><ref id="B27"><mixed-citation xmlns:xlink="http://www.w3.org/1999/xlink" xlink:type="simple"><person-group><name name-style="western"><surname>Trjapitzin</surname><given-names>VA</given-names></name></person-group> (<year>2001</year>) [<trans-title xml:lang="en">A review of encyrtids of the genus <italic><tp:taxon-name><tp:taxon-name-part taxon-name-part-type="genus">Avetianella</tp:taxon-name-part></tp:taxon-name></italic> Trjapitzin, 1968 (<tp:taxon-name><tp:taxon-name-part taxon-name-part-type="order">Hymenoptera</tp:taxon-name-part></tp:taxon-name>, <tp:taxon-name><tp:taxon-name-part taxon-name-part-type="family">Encyrtidae</tp:taxon-name-part></tp:taxon-name>) of the world fauna with description of a new species from Mexico</trans-title>]. <source>Entomologicheskoe Obozrenie</source><volume>80</volume>(<issue>3</issue>): <fpage>734</fpage>–<lpage>739</lpage>. <comment>[In Russian]</comment></mixed-citation></ref><ref id="B12"><mixed-citation xmlns:xlink="http://www.w3.org/1999/xlink" xlink:type="simple"><person-group><name name-style="western"><surname>Liao</surname><given-names>DX</given-names></name><name name-style="western"><surname>Li</surname><given-names>XL</given-names></name><name name-style="western"><surname>Pang</surname><given-names>XF</given-names></name><name name-style="western"><surname>Chen</surname><given-names>TL</given-names></name></person-group> (<year>1987</year>) <article-title><tp:taxon-name><tp:taxon-name-part taxon-name-part-type="order">Hymenoptera</tp:taxon-name-part></tp:taxon-name>: <tp:taxon-name><tp:taxon-name-part taxon-name-part-type="superfamily">Chalcidoidea</tp:taxon-name-part></tp:taxon-name> (1).</article-title><source>Economic Insect Fauna of China</source><issue>No 34</issue>: <size units="page">x+241 pp</size>.</mixed-citation></ref><ref id="B31"><mixed-citation xmlns:xlink="http://www.w3.org/1999/xlink" xlink:type="simple"><person-group><name name-style="western"><surname>Zhang</surname><given-names>Y</given-names></name><name name-style="western"><surname>Huang</surname><given-names>D</given-names></name></person-group> (<year>2004</year>) <source>A review and an illustrated key to genera of <tp:taxon-name><tp:taxon-name-part taxon-name-part-type="family">Encyrtidae</tp:taxon-name-part></tp:taxon-name> (<tp:taxon-name><tp:taxon-name-part taxon-name-part-type="order">Hymenoptera</tp:taxon-name-part></tp:taxon-name>: <tp:taxon-name><tp:taxon-name-part taxon-name-part-type="superfamily">Chalcidoidea</tp:taxon-name-part></tp:taxon-name>) from China.</source><publisher-name>Science Press</publisher-name>, <publisher-loc>Beijing, China</publisher-loc>, <size units="page">166 pp</size>.</mixed-citation></ref><ref id="B2"><mixed-citation xmlns:xlink="http://www.w3.org/1999/xlink" xlink:type="simple"><person-group><name name-style="western"><surname>Annecke</surname><given-names>DP</given-names></name></person-group> (<year>1967</year>) <article-title>Three new southern African species of <italic><tp:taxon-name><tp:taxon-name-part taxon-name-part-type="genus">Oobius</tp:taxon-name-part></tp:taxon-name></italic> Trjapitzin, 1963 (<tp:taxon-name><tp:taxon-name-part taxon-name-part-type="order">Hymenoptera</tp:taxon-name-part></tp:taxon-name>: <tp:taxon-name><tp:taxon-name-part taxon-name-part-type="family">Encyrtidae</tp:taxon-name-part></tp:taxon-name>).</article-title><source>Journal of Natural History</source><volume>1</volume>(<issue>3</issue>): <fpage>319</fpage>–<lpage>325</lpage>. doi: <ext-link ext-link-type="doi" xlink:href="10.1080/00222936700770291" xlink:type="simple">10.1080/00222936700770291</ext-link></mixed-citation></ref><ref id="B20"><mixed-citation xmlns:xlink="http://www.w3.org/1999/xlink" xlink:type="simple"><person-group><name name-style="western"><surname>Noyes</surname><given-names>JS</given-names></name></person-group> (<year>2014</year>) <source>Universal <tp:taxon-name><tp:taxon-name-part taxon-name-part-type="superfamily">Chalcidoidea</tp:taxon-name-part></tp:taxon-name> database</source>. <comment>WWW publication</comment>. <publisher-name>The Natural History Museum</publisher-name>, <publisher-loc>London</publisher-loc>. <ext-link ext-link-type="uri" xlink:href="http://www.nhm.ac.uk/research-curation/projects/chalcidoids/index.html" xlink:type="simple">http://www.nhm.ac.uk/research-curation/projects/chalcidoids/index.html</ext-link> [accessed 12.i.2015]</mixed-citation></ref></ref-list></tp:taxon-treatment>
