# Supplementary material for: Two new species of Oobius Trjapitzin (Hymenoptera, Encyrtidae) egg parasitoids of Agrilus spp. (Coleoptera, Buprestidae) from the USA, including a key and taxonomic notes on other congeneric Nearctic taxa
Source: Zookeys. 2015 Apr 21;(498):29–50. doi: 10.3897/zookeys.498.9357 (PMC4410148; doi:10.3897/zookeys.498.9357)
Supplement: XML Treatment for Oobius agrili [file zookeys.498.9357-treatment2.xml]

<!DOCTYPE tp:taxon-treatment
  PUBLIC "-//TaxonX//DTD Taxonomic Treatment Publishing DTD v0 20100105//EN" "tax-treatment-NSO.dtd">
<tp:taxon-treatment xmlns:tp="http://www.plazi.org/taxpub"><tp:treatment-meta><kwd-group><label>Taxon classification</label><kwd><named-content content-type="kingdom">Animalia</named-content></kwd><kwd><named-content content-type="order">Hymenoptera</named-content></kwd><kwd><named-content content-type="family">Encyrtidae</named-content></kwd></kwd-group><mixed-citation publication-type="journal"><person-group><name><surname>Triapitsyn</surname><given-names>Serguei V.</given-names></name><name><surname>Petrice</surname><given-names>Toby R.</given-names></name><name><surname>Gates</surname><given-names>Michael W.</given-names></name><name><surname>Bauer</surname><given-names>Leah S.</given-names></name></person-group><article-title>Two new species of <italic><tp:taxon-name><tp:taxon-name-part taxon-name-part-type="genus">Oobius</tp:taxon-name-part></tp:taxon-name></italic> Trjapitzin (<tp:taxon-name><tp:taxon-name-part taxon-name-part-type="order">Hymenoptera</tp:taxon-name-part></tp:taxon-name>, <tp:taxon-name><tp:taxon-name-part taxon-name-part-type="family">Encyrtidae</tp:taxon-name-part></tp:taxon-name>) egg parasitoids of <italic><tp:taxon-name><tp:taxon-name-part taxon-name-part-type="genus">Agrilus</tp:taxon-name-part></tp:taxon-name></italic> spp. (<tp:taxon-name><tp:taxon-name-part taxon-name-part-type="order">Coleoptera</tp:taxon-name-part></tp:taxon-name>, <tp:taxon-name><tp:taxon-name-part taxon-name-part-type="family">Buprestidae</tp:taxon-name-part></tp:taxon-name>) from the USA, including a key and taxonomic notes on other congeneric Nearctic taxa</article-title><source>Zookeys</source><day>21</day><month>4</month><year>2015</year><volume>2015</volume><issue>498</issue><fpage>29</fpage><lpage>50</lpage><pub-id pub-id-type="doi">10.3897/zookeys.498.9357</pub-id></mixed-citation></tp:treatment-meta><tp:nomenclature><tp:taxon-name>
                            <tp:taxon-name-part taxon-name-part-type="genus">Oobius</tp:taxon-name-part>
                            <tp:taxon-name-part taxon-name-part-type="species">agrili</tp:taxon-name-part>
                        </tp:taxon-name><tp:taxon-authority>Zhang &amp; Huang, 2005</tp:taxon-authority><xref ref-type="fig" rid="F1">Figures 1–4</xref><tp:nomenclature-citation-list><tp:nomenclature-citation><tp:taxon-name><tp:taxon-name-part taxon-name-part-type="genus">Oobius</tp:taxon-name-part> <tp:taxon-name-part taxon-name-part-type="species">agrili</tp:taxon-name-part></tp:taxon-name><comment> Zhang &amp; Huang in <xref ref-type="bibr" rid="B32">Zhang et al. 2005</xref>: 254–258. Holotype female [IZCAS], not examined. Type locality: Changchun, Jilin, China.</comment></tp:nomenclature-citation><tp:nomenclature-citation><tp:taxon-name><tp:taxon-name-part taxon-name-part-type="genus">Oobius</tp:taxon-name-part> <tp:taxon-name-part taxon-name-part-type="species">agrili</tp:taxon-name-part></tp:taxon-name><comment> Zhang &amp; Huang: <xref ref-type="bibr" rid="B30">Trjapitzin and Volkovitsh 2011</xref>: 671 (key), 672–673 (taxonomic history, host associations, use in biological control for <italic><tp:taxon-name><tp:taxon-name-part taxon-name-part-type="genus">Agrilus</tp:taxon-name-part> <tp:taxon-name-part taxon-name-part-type="species">planipennis</tp:taxon-name-part></tp:taxon-name></italic>).</comment></tp:nomenclature-citation></tp:nomenclature-citation-list></tp:nomenclature><tp:treatment-sec sec-type="Material examined"><title>Material examined.</title><p>USA, Michigan, Ingham Co., East Lansing, United States Department of Agriculture (USDA) Forest Service Northern Research Station, laboratory culture of <italic><tp:taxon-name><tp:taxon-name-part taxon-name-part-type="genus">Oobius</tp:taxon-name-part> <tp:taxon-name-part taxon-name-part-type="species">agrili</tp:taxon-name-part></tp:taxon-name></italic> reared in <italic><tp:taxon-name><tp:taxon-name-part taxon-name-part-type="genus">Agrilus</tp:taxon-name-part> <tp:taxon-name-part taxon-name-part-type="species">planipennis</tp:taxon-name-part></tp:taxon-name></italic> eggs: 37<sup>th</sup>-generation progeny, emerged 10.viii.2014, D.L. Miller, originally from CHINA, Jilin (Jingyuetan Forest Park, Changchun), 2006, T. Zhao (Zhao Tonghai), from eggs of <italic><tp:taxon-name><tp:taxon-name-part taxon-name-part-type="genus">Agrilus</tp:taxon-name-part> <tp:taxon-name-part taxon-name-part-type="species">planipennis</tp:taxon-name-part></tp:taxon-name></italic> [10 ♀, UCRC]; 6–7<sup>th</sup>-generation progeny, emerged 31.vii.2014, D.L. Miller, originally from CHINA, Jilin (Jingyuetan Forest Park, Changchun), 2008, T. Zhao, from eggs of <italic><tp:taxon-name><tp:taxon-name-part taxon-name-part-type="genus">Agrilus</tp:taxon-name-part> <tp:taxon-name-part taxon-name-part-type="species">planipennis</tp:taxon-name-part></tp:taxon-name></italic> [11 ♀, UCRC]; 4–8<sup>th</sup>-generation progeny, emerged 10.viii.2014, D.L. Miller, originally from CHINA, Jilin (Jingyuetan Forest Park, Changchun), 2009, T. Zhao, from eggs of <italic><tp:taxon-name><tp:taxon-name-part taxon-name-part-type="genus">Agrilus</tp:taxon-name-part> <tp:taxon-name-part taxon-name-part-type="species">planipennis</tp:taxon-name-part></tp:taxon-name></italic> [16 ♀, UCRC]; 9<sup>th</sup>-generation progeny, emerged 18.vii.2014, D.L. Miller, originally from CHINA, Jilin (Jingyuetan Forest Park, Changchun), 2008, T. Zhao, from eggs of <italic><tp:taxon-name><tp:taxon-name-part taxon-name-part-type="genus">Agrilus</tp:taxon-name-part> <tp:taxon-name-part taxon-name-part-type="species">planipennis</tp:taxon-name-part></tp:taxon-name></italic> [11 ♀, UCRC].</p></tp:treatment-sec><tp:treatment-sec sec-type="Distribution"><title>Distribution.</title><p>China (<xref ref-type="bibr" rid="B32">Zhang et al. 2005</xref>; <xref ref-type="bibr" rid="B13">Liu et al. 2007</xref>); USA (introduced): Indiana, Maryland, Michigan, New York, Ohio, and Pennsylvania, as of March 2015 (<xref ref-type="bibr" rid="B1">Abell et al. 2014</xref>; <xref ref-type="bibr" rid="B4">Bauer et al. in press</xref>).</p></tp:treatment-sec><tp:treatment-sec sec-type="Host"><title>Host.</title><p><italic><tp:taxon-name><tp:taxon-name-part taxon-name-part-type="genus">Agrilus</tp:taxon-name-part> <tp:taxon-name-part taxon-name-part-type="species">planipennis</tp:taxon-name-part></tp:taxon-name></italic> Fairmaire.</p></tp:treatment-sec><tp:treatment-sec sec-type="Comments"><title>Comments.</title><p><italic><tp:taxon-name><tp:taxon-name-part taxon-name-part-type="genus">Oobius</tp:taxon-name-part> <tp:taxon-name-part taxon-name-part-type="species">agrili</tp:taxon-name-part></tp:taxon-name></italic> is a solitary thelytokous egg parasitoid of <italic><tp:taxon-name><tp:taxon-name-part taxon-name-part-type="genus">Agrilus</tp:taxon-name-part> <tp:taxon-name-part taxon-name-part-type="species">planipennis</tp:taxon-name-part></tp:taxon-name></italic>, discovered in 2004 during foreign exploration for natural enemies in northeast China (<xref ref-type="bibr" rid="B32">Zhang et al. 2005</xref>; <xref ref-type="bibr" rid="B13">Liu et al. 2007</xref>; <xref ref-type="bibr" rid="B30">Trjapitzin and Volkovitsh 2011</xref>). Adults <italic><tp:taxon-name><tp:taxon-name-part taxon-name-part-type="genus">Oobius</tp:taxon-name-part> <tp:taxon-name-part taxon-name-part-type="species">agrili</tp:taxon-name-part></tp:taxon-name></italic> were reared from eggs at the USDA Forest Service Northern Research Station laboratory  in East Lansing, Michigan, USA. Rearing stock for this colony originated from parasitized <italic><tp:taxon-name><tp:taxon-name-part taxon-name-part-type="genus">Agrilus</tp:taxon-name-part> <tp:taxon-name-part taxon-name-part-type="species">planipennis</tp:taxon-name-part></tp:taxon-name></italic> eggs collected from <italic><tp:taxon-name><tp:taxon-name-part taxon-name-part-type="genus">Fraxinus</tp:taxon-name-part> <tp:taxon-name-part taxon-name-part-type="species">pennsylvanica</tp:taxon-name-part></tp:taxon-name></italic> trees in Jingyuetan Forest Park, Changchun, Jilin Province, China in 2004–2009. In 2007, <italic><tp:taxon-name><tp:taxon-name-part taxon-name-part-type="genus">Oobius</tp:taxon-name-part> <tp:taxon-name-part taxon-name-part-type="species">agrili</tp:taxon-name-part></tp:taxon-name></italic> introductions began in Michigan, USA, for classical biological control of <italic><tp:taxon-name><tp:taxon-name-part taxon-name-part-type="genus">Agrilus</tp:taxon-name-part> <tp:taxon-name-part taxon-name-part-type="species">planipennis</tp:taxon-name-part></tp:taxon-name></italic>. As of fall 2014, releases of <italic><tp:taxon-name><tp:taxon-name-part taxon-name-part-type="genus">Oobius</tp:taxon-name-part> <tp:taxon-name-part taxon-name-part-type="species">agrili</tp:taxon-name-part></tp:taxon-name></italic> had expanded to 19 states (<xref ref-type="bibr" rid="B4">Bauer et al. in press</xref>). <xref ref-type="bibr" rid="B1">Abell et al. (2014)</xref> reported parasitism of <italic><tp:taxon-name><tp:taxon-name-part taxon-name-part-type="genus">Agrilus</tp:taxon-name-part> <tp:taxon-name-part taxon-name-part-type="species">planipennis</tp:taxon-name-part></tp:taxon-name></italic> eggs averaged approximately 20% in 2012–2013 at some sites where <italic><tp:taxon-name><tp:taxon-name-part taxon-name-part-type="genus">Oobius</tp:taxon-name-part> <tp:taxon-name-part taxon-name-part-type="species">agrili</tp:taxon-name-part></tp:taxon-name></italic> was established, however, more studies are needed to assess the impact of <italic><tp:taxon-name><tp:taxon-name-part taxon-name-part-type="genus">Oobius</tp:taxon-name-part> <tp:taxon-name-part taxon-name-part-type="species">agrili</tp:taxon-name-part></tp:taxon-name></italic> and other <italic><tp:taxon-name><tp:taxon-name-part taxon-name-part-type="genus">Agrilus</tp:taxon-name-part> <tp:taxon-name-part taxon-name-part-type="species">planipennis</tp:taxon-name-part></tp:taxon-name></italic> biocontrol agents on ash recovery in the USA. Since 2010, stock cultures of <italic><tp:taxon-name><tp:taxon-name-part taxon-name-part-type="genus">Oobius</tp:taxon-name-part> <tp:taxon-name-part taxon-name-part-type="species">agrili</tp:taxon-name-part></tp:taxon-name></italic> have been provided to the USDA Animal and Plant Health Inspection Service Emerald Ash Borer Biocontrol Facility, Brighton, Michigan, USA, for mass-rearing and releasing as a biocontrol agent of <italic><tp:taxon-name><tp:taxon-name-part taxon-name-part-type="genus">Agrilus</tp:taxon-name-part> <tp:taxon-name-part taxon-name-part-type="species">planipennis</tp:taxon-name-part></tp:taxon-name></italic> in infested regions of the USA (<xref ref-type="bibr" rid="B17">Mapbiocontrol 2014</xref>). To distinguish <italic><tp:taxon-name><tp:taxon-name-part taxon-name-part-type="genus">Oobius</tp:taxon-name-part> <tp:taxon-name-part taxon-name-part-type="species">agrili</tp:taxon-name-part></tp:taxon-name></italic> from the known native and the other introduced <italic><tp:taxon-name><tp:taxon-name-part taxon-name-part-type="genus">Oobius</tp:taxon-name-part></tp:taxon-name></italic> species, we provide illustrations of its metatarsus (Fig. <xref ref-type="fig" rid="F1">1</xref>), female antenna (Fig. <xref ref-type="fig" rid="F1">2</xref>), lateral habitus of the female (Fig. <xref ref-type="fig" rid="F1">3</xref>), and base of the forewing (Fig. <xref ref-type="fig" rid="F1">4</xref>).</p></tp:treatment-sec><tp:treatment-sec><!--Section generated to contain objects referenced in tp:taxon-treatment.--><fig id="F1" position="float" orientation="portrait"><label>Figures 1–8.</label><caption><p><bold>1–4</bold> <italic><tp:taxon-name><tp:taxon-name-part taxon-name-part-type="genus">Oobius</tp:taxon-name-part> <tp:taxon-name-part taxon-name-part-type="species">agrili</tp:taxon-name-part></tp:taxon-name></italic> female (from USDA Forest Service laboratory colony, East Lansing, Michigan, USA; of China origin), <bold>1</bold> hind leg <bold>2</bold> antenna <bold>3</bold> lateral habitus <bold>4</bold> forewing base <bold>5–6</bold> <italic><tp:taxon-name><tp:taxon-name-part taxon-name-part-type="genus">Oobius</tp:taxon-name-part> <tp:taxon-name-part taxon-name-part-type="species">buprestidis</tp:taxon-name-part></tp:taxon-name></italic> female (holotype), <bold>5</bold> lateral habitus <bold>6</bold> antenna <bold>7–8</bold> <italic><tp:taxon-name><tp:taxon-name-part taxon-name-part-type="genus">Oobius</tp:taxon-name-part> <tp:taxon-name-part taxon-name-part-type="species">dahlsteni</tp:taxon-name-part></tp:taxon-name></italic> female (holotype) <bold>7</bold> dorsal habitus <bold>8</bold> antenna.</p></caption><graphic xmlns:xlink="http://www.w3.org/1999/xlink" xlink:href="zookeys-498-029-g001.jpg" position="float" orientation="portrait" xlink:type="simple" id="oo_42496.jpg"/></fig></tp:treatment-sec><ref-list><ref id="B32"><mixed-citation xmlns:xlink="http://www.w3.org/1999/xlink" xlink:type="simple"><person-group><name name-style="western"><surname>Zhang</surname><given-names>Y-Z</given-names></name><name name-style="western"><surname>Huang</surname><given-names>D-W</given-names></name><name name-style="western"><surname>Zhao</surname><given-names>T-H</given-names></name><name name-style="western"><surname>Liu</surname><given-names>H-P</given-names></name><name name-style="western"><surname>Bauer</surname><given-names>LS</given-names></name></person-group> (<year>2005</year>) <article-title>Two new species of egg parasitoids (<tp:taxon-name><tp:taxon-name-part taxon-name-part-type="order">Hymenoptera</tp:taxon-name-part></tp:taxon-name>: <tp:taxon-name><tp:taxon-name-part taxon-name-part-type="family">Encyrtidae</tp:taxon-name-part></tp:taxon-name>) of wood-boring beetle pests from China.</article-title><source>Phytoparasitica</source><volume>33</volume>(<issue>3</issue>): <fpage>253</fpage>–<lpage>260</lpage>. doi: <ext-link ext-link-type="doi" xlink:href="10.1007/BF02979863" xlink:type="simple">10.1007/BF02979863</ext-link></mixed-citation></ref><ref id="B30"><mixed-citation xmlns:xlink="http://www.w3.org/1999/xlink" xlink:type="simple"><person-group><name name-style="western"><surname>Trjapitzin</surname><given-names>VA</given-names></name><name name-style="western"><surname>Volkovitsh</surname><given-names>MG</given-names></name></person-group> (<year>2011</year>) <article-title>A review of species of the genus <italic><tp:taxon-name><tp:taxon-name-part taxon-name-part-type="genus">Oobius</tp:taxon-name-part></tp:taxon-name></italic> Trjapitzin, 1963 (<tp:taxon-name><tp:taxon-name-part taxon-name-part-type="order">Hymenoptera</tp:taxon-name-part></tp:taxon-name>, <tp:taxon-name><tp:taxon-name-part taxon-name-part-type="family">Encyrtidae</tp:taxon-name-part></tp:taxon-name>) egg parasitoids of jewel beetles, longicorn beetles (<tp:taxon-name><tp:taxon-name-part taxon-name-part-type="order">Coleoptera</tp:taxon-name-part></tp:taxon-name>, <tp:taxon-name><tp:taxon-name-part taxon-name-part-type="family">Buprestidae</tp:taxon-name-part></tp:taxon-name>, <tp:taxon-name><tp:taxon-name-part taxon-name-part-type="family">Cerambycidae</tp:taxon-name-part></tp:taxon-name>), and robber flies (<tp:taxon-name><tp:taxon-name-part taxon-name-part-type="order">Diptera</tp:taxon-name-part></tp:taxon-name>, <tp:taxon-name><tp:taxon-name-part taxon-name-part-type="family">Asilidae</tp:taxon-name-part></tp:taxon-name>).</article-title><source>Entomological Review</source><volume>91</volume>(<issue>5</issue>): <fpage>670</fpage>–<lpage>676</lpage>. <comment>[English translation, originally published in Russian in Entomologicheskoe Obozrenie 90 (1): 226–234]</comment></mixed-citation></ref><ref id="B13"><mixed-citation xmlns:xlink="http://www.w3.org/1999/xlink" xlink:type="simple"><person-group><name name-style="western"><surname>Liu</surname><given-names>HP</given-names></name><name name-style="western"><surname>Bauer</surname><given-names>LS</given-names></name><name name-style="western"><surname>Miller</surname><given-names>DL</given-names></name><name name-style="western"><surname>Zhao</surname><given-names>TH</given-names></name><name name-style="western"><surname>Gao</surname><given-names>RT</given-names></name><name name-style="western"><surname>Song</surname><given-names>L</given-names></name><name name-style="western"><surname>Luan</surname><given-names>Q</given-names></name><name name-style="western"><surname>Jin</surname><given-names>R</given-names></name><name name-style="western"><surname>Gao</surname><given-names>C</given-names></name></person-group> (<year>2007</year>) <article-title>Seasonal abundance of <italic><tp:taxon-name><tp:taxon-name-part taxon-name-part-type="genus">Agrilus</tp:taxon-name-part> <tp:taxon-name-part taxon-name-part-type="species">planipennis</tp:taxon-name-part></tp:taxon-name></italic> (<tp:taxon-name><tp:taxon-name-part taxon-name-part-type="order">Coleoptera</tp:taxon-name-part></tp:taxon-name>: <tp:taxon-name><tp:taxon-name-part taxon-name-part-type="family">Buprestidae</tp:taxon-name-part></tp:taxon-name>) and its natural enemies <italic><tp:taxon-name><tp:taxon-name-part taxon-name-part-type="genus">Oobius</tp:taxon-name-part> <tp:taxon-name-part taxon-name-part-type="species">agrili</tp:taxon-name-part></tp:taxon-name></italic> (<tp:taxon-name><tp:taxon-name-part taxon-name-part-type="order">Hymenoptera</tp:taxon-name-part></tp:taxon-name>: <tp:taxon-name><tp:taxon-name-part taxon-name-part-type="family">Encyrtidae</tp:taxon-name-part></tp:taxon-name>) and <italic><tp:taxon-name><tp:taxon-name-part taxon-name-part-type="genus">Tetrastichus</tp:taxon-name-part> <tp:taxon-name-part taxon-name-part-type="species">planipennisi</tp:taxon-name-part></tp:taxon-name></italic> (<tp:taxon-name><tp:taxon-name-part taxon-name-part-type="order">Hymenoptera</tp:taxon-name-part></tp:taxon-name>: <tp:taxon-name><tp:taxon-name-part taxon-name-part-type="family">Eulophidae</tp:taxon-name-part></tp:taxon-name>) in China.</article-title><source>Biological Control</source><volume>42</volume>: <fpage>61</fpage>–<lpage>71</lpage>. doi: <ext-link ext-link-type="doi" xlink:href="10.1016/j.biocontrol.2007.03.011" xlink:type="simple">10.1016/j.biocontrol.2007.03.011</ext-link></mixed-citation></ref><ref id="B1"><mixed-citation xmlns:xlink="http://www.w3.org/1999/xlink" xlink:type="simple"><person-group><name name-style="western"><surname>Abell</surname><given-names>KJ</given-names></name><name name-style="western"><surname>Bauer</surname><given-names>LS</given-names></name><name name-style="western"><surname>Duan</surname><given-names>JJ</given-names></name><name name-style="western"><surname>Van Driesche</surname><given-names>R</given-names></name></person-group> (<year>2014</year>) <article-title>Long-term monitoring of the introduced emerald ash borer (<tp:taxon-name><tp:taxon-name-part taxon-name-part-type="order">Coleoptera</tp:taxon-name-part></tp:taxon-name>: <tp:taxon-name><tp:taxon-name-part taxon-name-part-type="family">Buprestidae</tp:taxon-name-part></tp:taxon-name>) egg parasitoid, <italic><tp:taxon-name><tp:taxon-name-part taxon-name-part-type="genus">Oobius</tp:taxon-name-part> <tp:taxon-name-part taxon-name-part-type="species">agrili</tp:taxon-name-part></tp:taxon-name></italic> (<tp:taxon-name><tp:taxon-name-part taxon-name-part-type="order">Hymenoptera</tp:taxon-name-part></tp:taxon-name>: <tp:taxon-name><tp:taxon-name-part taxon-name-part-type="family">Encyrtidae</tp:taxon-name-part></tp:taxon-name>), in Michigan, USA and evaluation of a newly developed monitoring technique.</article-title><source>Biological Control</source><volume>79</volume>(<issue>1</issue>): <fpage>36</fpage>–<lpage>42</lpage>. doi: <ext-link ext-link-type="doi" xlink:href="10.1016/j.biocontrol.2014.08.002" xlink:type="simple">10.1016/j.biocontrol.2014.08.002</ext-link></mixed-citation></ref><ref id="B4"><mixed-citation xmlns:xlink="http://www.w3.org/1999/xlink" xlink:type="simple"><person-group><name name-style="western"><surname>Bauer</surname><given-names>LS</given-names></name><name name-style="western"><surname>Duan</surname><given-names>JJ</given-names></name><name name-style="western"><surname>Gould</surname><given-names>JG</given-names></name><name name-style="western"><surname>Van Driesche</surname><given-names>RG</given-names></name></person-group> (<year>in press</year>) <article-title>Progress in the classical biological control of <italic><tp:taxon-name><tp:taxon-name-part taxon-name-part-type="genus">Agrilus</tp:taxon-name-part> <tp:taxon-name-part taxon-name-part-type="species">planipennis</tp:taxon-name-part></tp:taxon-name></italic> Fairmaire (<tp:taxon-name><tp:taxon-name-part taxon-name-part-type="order">Coleoptera</tp:taxon-name-part></tp:taxon-name>: <tp:taxon-name><tp:taxon-name-part taxon-name-part-type="family">Buprestidae</tp:taxon-name-part></tp:taxon-name>) in North America.</article-title><source>The Canadian Entomologist</source>.</mixed-citation></ref><ref id="B17"><mixed-citation xmlns:xlink="http://www.w3.org/1999/xlink" xlink:type="simple"><institution xlink:type="simple">Mapbiocontrol</institution> (<year>2014</year>) <source>Emerald ash borer biocontrol release and recovery</source>. <ext-link ext-link-type="uri" xlink:href="http://www.mapbiocontrol.org/" xlink:type="simple">http://www.mapbiocontrol.org/</ext-link></mixed-citation></ref></ref-list></tp:taxon-treatment>
