# Supplementary material for: Two new species of Oobius Trjapitzin (Hymenoptera, Encyrtidae) egg parasitoids of Agrilus spp. (Coleoptera, Buprestidae) from the USA, including a key and taxonomic notes on other congeneric Nearctic taxa
Source: Zookeys. 2015 Apr 21;(498):29–50. doi: 10.3897/zookeys.498.9357 (PMC4410148; doi:10.3897/zookeys.498.9357)
Supplement: XML Treatment for Oobius buprestidis [file zookeys.498.9357-treatment3.xml]

<!DOCTYPE tp:taxon-treatment
  PUBLIC "-//TaxonX//DTD Taxonomic Treatment Publishing DTD v0 20100105//EN" "tax-treatment-NSO.dtd">
<tp:taxon-treatment xmlns:tp="http://www.plazi.org/taxpub"><tp:treatment-meta><kwd-group><label>Taxon classification</label><kwd><named-content content-type="kingdom">Animalia</named-content></kwd><kwd><named-content content-type="order">Hymenoptera</named-content></kwd><kwd><named-content content-type="family">Encyrtidae</named-content></kwd></kwd-group><mixed-citation publication-type="journal"><person-group><name><surname>Triapitsyn</surname><given-names>Serguei V.</given-names></name><name><surname>Petrice</surname><given-names>Toby R.</given-names></name><name><surname>Gates</surname><given-names>Michael W.</given-names></name><name><surname>Bauer</surname><given-names>Leah S.</given-names></name></person-group><article-title>Two new species of <italic><tp:taxon-name><tp:taxon-name-part taxon-name-part-type="genus">Oobius</tp:taxon-name-part></tp:taxon-name></italic> Trjapitzin (<tp:taxon-name><tp:taxon-name-part taxon-name-part-type="order">Hymenoptera</tp:taxon-name-part></tp:taxon-name>, <tp:taxon-name><tp:taxon-name-part taxon-name-part-type="family">Encyrtidae</tp:taxon-name-part></tp:taxon-name>) egg parasitoids of <italic><tp:taxon-name><tp:taxon-name-part taxon-name-part-type="genus">Agrilus</tp:taxon-name-part></tp:taxon-name></italic> spp. (<tp:taxon-name><tp:taxon-name-part taxon-name-part-type="order">Coleoptera</tp:taxon-name-part></tp:taxon-name>, <tp:taxon-name><tp:taxon-name-part taxon-name-part-type="family">Buprestidae</tp:taxon-name-part></tp:taxon-name>) from the USA, including a key and taxonomic notes on other congeneric Nearctic taxa</article-title><source>Zookeys</source><day>21</day><month>4</month><year>2015</year><volume>2015</volume><issue>498</issue><fpage>29</fpage><lpage>50</lpage><pub-id pub-id-type="doi">10.3897/zookeys.498.9357</pub-id></mixed-citation></tp:treatment-meta><tp:nomenclature><tp:taxon-name>
                            <tp:taxon-name-part taxon-name-part-type="genus">Oobius</tp:taxon-name-part>
                            <tp:taxon-name-part taxon-name-part-type="species">buprestidis</tp:taxon-name-part>
                        </tp:taxon-name><tp:taxon-authority>(Gordh &amp; Trjapitzin, 1981)</tp:taxon-authority><xref ref-type="fig" rid="F1">Figures 5–6</xref><tp:nomenclature-citation-list><tp:nomenclature-citation><tp:taxon-name><tp:taxon-name-part taxon-name-part-type="genus">Avetianella</tp:taxon-name-part> <tp:taxon-name-part taxon-name-part-type="species">buprestidis</tp:taxon-name-part></tp:taxon-name><comment><xref ref-type="bibr" rid="B8">Gordh and Trjapitzin 1981</xref>: 7–8, 9 (key), 59 (illustrations). Type locality: Portland, Multnomah Co., Oregon, USA.</comment></tp:nomenclature-citation><tp:nomenclature-citation><tp:taxon-name><tp:taxon-name-part taxon-name-part-type="genus">Avetianella</tp:taxon-name-part> <tp:taxon-name-part taxon-name-part-type="species">buprestidis</tp:taxon-name-part></tp:taxon-name><comment>: <xref ref-type="bibr" rid="B27">Trjapitzin 2001</xref>: 735 (key), 736 (list).</comment></tp:nomenclature-citation><tp:nomenclature-citation><tp:taxon-name><tp:taxon-name-part taxon-name-part-type="genus">Oobius</tp:taxon-name-part> <tp:taxon-name-part taxon-name-part-type="species">buprestidis</tp:taxon-name-part></tp:taxon-name><comment> (Gordh &amp; Trjapitzin): <xref ref-type="bibr" rid="B19">Noyes 2010</xref>: 662.</comment></tp:nomenclature-citation></tp:nomenclature-citation-list></tp:nomenclature><tp:treatment-sec sec-type="Type material examined"><title>Type material examined.</title><p>Holotype female [USNM] on point mount labeled with following seven labels: “Ex egg of <tp:taxon-name><tp:taxon-name-part taxon-name-part-type="genus">Bupretus</tp:taxon-name-part> [sic] <tp:taxon-name-part taxon-name-part-type="species">aurulentus</tp:taxon-name-part></tp:taxon-name>”, “Portland, Ore., F.D. Keen Colr.”, “Hopk. US No. 33150-D”, “Lot No. 41-14524”, “<italic><tp:taxon-name><tp:taxon-name-part taxon-name-part-type="genus">Habrolepoidea</tp:taxon-name-part></tp:taxon-name></italic> n. sp. det. Gahan”, “<italic><tp:taxon-name><tp:taxon-name-part taxon-name-part-type="genus">Avetianella</tp:taxon-name-part></tp:taxon-name></italic> sp.n. Det Trjapitzin et Gordh”, [red] “Holotypus <italic><tp:taxon-name><tp:taxon-name-part taxon-name-part-type="genus">Avetianella</tp:taxon-name-part> <tp:taxon-name-part taxon-name-part-type="species">buprestidis</tp:taxon-name-part></tp:taxon-name></italic> G. &amp; T.”. The head and antenna are slide mounted separately: [left label] “♀ Holotype, Head &amp; antenna, <italic><tp:taxon-name><tp:taxon-name-part taxon-name-part-type="genus">Avetianella</tp:taxon-name-part> <tp:taxon-name-part taxon-name-part-type="species">buprestidis</tp:taxon-name-part></tp:taxon-name></italic> Gordh &amp; Trjapitzin”, [right label] “Portland, Oregon, Hopkins #33150-D, Lot #41-14524, Ex eggs <italic><tp:taxon-name><tp:taxon-name-part taxon-name-part-type="genus">Buprestus</tp:taxon-name-part> <tp:taxon-name-part taxon-name-part-type="species">aurulentus</tp:taxon-name-part></tp:taxon-name></italic>”. The forewing is mounted on an additional slide with the forewing of a male paratype: [left label] “♂ Forewing, top, <italic><tp:taxon-name><tp:taxon-name-part taxon-name-part-type="genus">Avetianella</tp:taxon-name-part> <tp:taxon-name-part taxon-name-part-type="species">buprestidis</tp:taxon-name-part></tp:taxon-name></italic> G.&amp;T., Portland, Ore., Lot # 41-14524, Hopkins # 33150-D, ♂ paratype”, [right label] “♀ Forewing, bottom, (Holotype) Ex. eggs <italic><tp:taxon-name><tp:taxon-name-part taxon-name-part-type="genus">Buprestus</tp:taxon-name-part> <tp:taxon-name-part taxon-name-part-type="species">aurulentus</tp:taxon-name-part></tp:taxon-name></italic>, F.P. Keen, col. Head &amp; antenna, <italic><tp:taxon-name><tp:taxon-name-part taxon-name-part-type="genus">Avetianella</tp:taxon-name-part> <tp:taxon-name-part taxon-name-part-type="species">buprestidis</tp:taxon-name-part></tp:taxon-name></italic> Gordh &amp; Trjapitzin, [right label] “Portland, Oregon, Hopkins #33150-D, Lot #41-14524, Ex eggs <italic><tp:taxon-name><tp:taxon-name-part taxon-name-part-type="genus">Buprestus</tp:taxon-name-part> <tp:taxon-name-part taxon-name-part-type="species">aurulentus</tp:taxon-name-part></tp:taxon-name></italic>”.</p></tp:treatment-sec><tp:treatment-sec sec-type="Distribution"><title>Distribution.</title><p>USA (Oregon) (<xref ref-type="bibr" rid="B8">Gordh and Trjapitzin 1981</xref>).</p></tp:treatment-sec><tp:treatment-sec sec-type="Host"><title>Host.</title><p><italic><tp:taxon-name><tp:taxon-name-part taxon-name-part-type="genus">Buprestis</tp:taxon-name-part> <tp:taxon-name-part taxon-name-part-type="species">aurulenta</tp:taxon-name-part></tp:taxon-name></italic> L. (<xref ref-type="bibr" rid="B8">Gordh and Trjapitzin 1981</xref> [as <italic><tp:taxon-name><tp:taxon-name-part taxon-name-part-type="genus">Buprestus</tp:taxon-name-part> <tp:taxon-name-part taxon-name-part-type="species">aurulentus</tp:taxon-name-part></tp:taxon-name></italic>]; <xref ref-type="bibr" rid="B27">Trjapitzin 2001</xref> [as <italic><tp:taxon-name><tp:taxon-name-part taxon-name-part-type="genus">Cypriacus</tp:taxon-name-part> <tp:taxon-name-part taxon-name-part-type="species">aurilentus</tp:taxon-name-part></tp:taxon-name></italic> L.]).</p><!--PageBreak--></tp:treatment-sec><tp:treatment-sec sec-type="Comments"><title>Comments.</title><p>The point-mounted portion of the type (Fig. <xref ref-type="fig" rid="F1">5</xref>) is positioned at the apex of the point. Co-mounted proximally is a complete male paratype. A sliver of wood is pinned in the main collection (USNM) on which are eight eggs of <italic><tp:taxon-name><tp:taxon-name-part taxon-name-part-type="genus">Buprestis</tp:taxon-name-part> <tp:taxon-name-part taxon-name-part-type="species">aurulenta</tp:taxon-name-part></tp:taxon-name></italic> (7 of which have parasitoids emergence holes) bearing the 33150-D Hopkins number designation.</p></tp:treatment-sec><tp:treatment-sec><!--Section generated to contain objects referenced in tp:taxon-treatment.--><fig id="F1" position="float" orientation="portrait"><label>Figures 1–8.</label><caption><p><bold>1–4</bold> <italic><tp:taxon-name><tp:taxon-name-part taxon-name-part-type="genus">Oobius</tp:taxon-name-part> <tp:taxon-name-part taxon-name-part-type="species">agrili</tp:taxon-name-part></tp:taxon-name></italic> female (from USDA Forest Service laboratory colony, East Lansing, Michigan, USA; of China origin), <bold>1</bold> hind leg <bold>2</bold> antenna <bold>3</bold> lateral habitus <bold>4</bold> forewing base <bold>5–6</bold> <italic><tp:taxon-name><tp:taxon-name-part taxon-name-part-type="genus">Oobius</tp:taxon-name-part> <tp:taxon-name-part taxon-name-part-type="species">buprestidis</tp:taxon-name-part></tp:taxon-name></italic> female (holotype), <bold>5</bold> lateral habitus <bold>6</bold> antenna <bold>7–8</bold> <italic><tp:taxon-name><tp:taxon-name-part taxon-name-part-type="genus">Oobius</tp:taxon-name-part> <tp:taxon-name-part taxon-name-part-type="species">dahlsteni</tp:taxon-name-part></tp:taxon-name></italic> female (holotype) <bold>7</bold> dorsal habitus <bold>8</bold> antenna.</p></caption><graphic xmlns:xlink="http://www.w3.org/1999/xlink" xlink:href="zookeys-498-029-g001.jpg" position="float" orientation="portrait" xlink:type="simple" id="oo_42496.jpg"/></fig></tp:treatment-sec><ref-list><ref id="B8"><mixed-citation xmlns:xlink="http://www.w3.org/1999/xlink" xlink:type="simple"><person-group><name name-style="western"><surname>Gordh</surname><given-names>G</given-names></name><name name-style="western"><surname>Trjapitzin</surname><given-names>VA</given-names></name></person-group> (<year>1981</year>) <article-title>Taxonomic studies of the <tp:taxon-name><tp:taxon-name-part taxon-name-part-type="family">Encyrtidae</tp:taxon-name-part></tp:taxon-name> with descriptions of new species and a new genus (<tp:taxon-name><tp:taxon-name-part taxon-name-part-type="order">Hymenoptera</tp:taxon-name-part></tp:taxon-name>, <tp:taxon-name><tp:taxon-name-part taxon-name-part-type="superfamily">Chalcidoidea</tp:taxon-name-part></tp:taxon-name>).</article-title><source>University of California Publications in Entomology</source><volume>93</volume>: <fpage>1</fpage>–<lpage>64</lpage>.</mixed-citation></ref><ref id="B27"><mixed-citation xmlns:xlink="http://www.w3.org/1999/xlink" xlink:type="simple"><person-group><name name-style="western"><surname>Trjapitzin</surname><given-names>VA</given-names></name></person-group> (<year>2001</year>) [<trans-title xml:lang="en">A review of encyrtids of the genus <italic><tp:taxon-name><tp:taxon-name-part taxon-name-part-type="genus">Avetianella</tp:taxon-name-part></tp:taxon-name></italic> Trjapitzin, 1968 (<tp:taxon-name><tp:taxon-name-part taxon-name-part-type="order">Hymenoptera</tp:taxon-name-part></tp:taxon-name>, <tp:taxon-name><tp:taxon-name-part taxon-name-part-type="family">Encyrtidae</tp:taxon-name-part></tp:taxon-name>) of the world fauna with description of a new species from Mexico</trans-title>]. <source>Entomologicheskoe Obozrenie</source><volume>80</volume>(<issue>3</issue>): <fpage>734</fpage>–<lpage>739</lpage>. <comment>[In Russian]</comment></mixed-citation></ref><ref id="B19"><mixed-citation xmlns:xlink="http://www.w3.org/1999/xlink" xlink:type="simple"><person-group><name name-style="western"><surname>Noyes</surname><given-names>JS</given-names></name></person-group> (<year>2010</year>) <article-title><tp:taxon-name><tp:taxon-name-part taxon-name-part-type="family">Encyrtidae</tp:taxon-name-part></tp:taxon-name> of Costa Rica (<tp:taxon-name><tp:taxon-name-part taxon-name-part-type="order">Hymenoptera</tp:taxon-name-part></tp:taxon-name>: <tp:taxon-name><tp:taxon-name-part taxon-name-part-type="superfamily">Chalcidoidea</tp:taxon-name-part></tp:taxon-name>), 3. Subfamily <tp:taxon-name><tp:taxon-name-part taxon-name-part-type="subfamily">Encyrtinae</tp:taxon-name-part></tp:taxon-name>: <tp:taxon-name><tp:taxon-name-part taxon-name-part-type="tribe">Encyrtini</tp:taxon-name-part></tp:taxon-name>, <tp:taxon-name><tp:taxon-name-part taxon-name-part-type="tribe">Echthroplexiellini</tp:taxon-name-part></tp:taxon-name>, <tp:taxon-name><tp:taxon-name-part taxon-name-part-type="tribe">Discodini</tp:taxon-name-part></tp:taxon-name>, <tp:taxon-name><tp:taxon-name-part taxon-name-part-type="tribe">Oobiini</tp:taxon-name-part></tp:taxon-name> and <tp:taxon-name><tp:taxon-name-part taxon-name-part-type="tribe">Ixodiphagini</tp:taxon-name-part></tp:taxon-name>, parasitoids associated with bugs (<tp:taxon-name><tp:taxon-name-part taxon-name-part-type="order">Hemiptera</tp:taxon-name-part></tp:taxon-name>), insect eggs (<tp:taxon-name><tp:taxon-name-part taxon-name-part-type="order">Hemiptera</tp:taxon-name-part></tp:taxon-name>, <tp:taxon-name><tp:taxon-name-part taxon-name-part-type="order">Lepidoptera</tp:taxon-name-part></tp:taxon-name>, <tp:taxon-name><tp:taxon-name-part taxon-name-part-type="order">Coleoptera</tp:taxon-name-part></tp:taxon-name>, <tp:taxon-name><tp:taxon-name-part taxon-name-part-type="order">Neuroptera</tp:taxon-name-part></tp:taxon-name>) and ticks (<tp:taxon-name><tp:taxon-name-part taxon-name-part-type="subclass">Acari</tp:taxon-name-part></tp:taxon-name>).</article-title><source>Memoirs of the American Entomological Institute</source><volume>84</volume>: <fpage>1</fpage>–<lpage>848</lpage>.</mixed-citation></ref></ref-list></tp:taxon-treatment>
