# Supplementary material for: Two new species of Oobius Trjapitzin (Hymenoptera, Encyrtidae) egg parasitoids of Agrilus spp. (Coleoptera, Buprestidae) from the USA, including a key and taxonomic notes on other congeneric Nearctic taxa
Source: Zookeys. 2015 Apr 21;(498):29–50. doi: 10.3897/zookeys.498.9357 (PMC4410148; doi:10.3897/zookeys.498.9357)
Supplement: XML Treatment for Oobius depressus [file zookeys.498.9357-treatment5.xml]

<!DOCTYPE tp:taxon-treatment
  PUBLIC "-//TaxonX//DTD Taxonomic Treatment Publishing DTD v0 20100105//EN" "tax-treatment-NSO.dtd">
<tp:taxon-treatment xmlns:tp="http://www.plazi.org/taxpub"><tp:treatment-meta><kwd-group><label>Taxon classification</label><kwd><named-content content-type="kingdom">Animalia</named-content></kwd><kwd><named-content content-type="order">Hymenoptera</named-content></kwd><kwd><named-content content-type="family">Encyrtidae</named-content></kwd></kwd-group><mixed-citation publication-type="journal"><person-group><name><surname>Triapitsyn</surname><given-names>Serguei V.</given-names></name><name><surname>Petrice</surname><given-names>Toby R.</given-names></name><name><surname>Gates</surname><given-names>Michael W.</given-names></name><name><surname>Bauer</surname><given-names>Leah S.</given-names></name></person-group><article-title>Two new species of <italic><tp:taxon-name><tp:taxon-name-part taxon-name-part-type="genus">Oobius</tp:taxon-name-part></tp:taxon-name></italic> Trjapitzin (<tp:taxon-name><tp:taxon-name-part taxon-name-part-type="order">Hymenoptera</tp:taxon-name-part></tp:taxon-name>, <tp:taxon-name><tp:taxon-name-part taxon-name-part-type="family">Encyrtidae</tp:taxon-name-part></tp:taxon-name>) egg parasitoids of <italic><tp:taxon-name><tp:taxon-name-part taxon-name-part-type="genus">Agrilus</tp:taxon-name-part></tp:taxon-name></italic> spp. (<tp:taxon-name><tp:taxon-name-part taxon-name-part-type="order">Coleoptera</tp:taxon-name-part></tp:taxon-name>, <tp:taxon-name><tp:taxon-name-part taxon-name-part-type="family">Buprestidae</tp:taxon-name-part></tp:taxon-name>) from the USA, including a key and taxonomic notes on other congeneric Nearctic taxa</article-title><source>Zookeys</source><day>21</day><month>4</month><year>2015</year><volume>2015</volume><issue>498</issue><fpage>29</fpage><lpage>50</lpage><pub-id pub-id-type="doi">10.3897/zookeys.498.9357</pub-id></mixed-citation></tp:treatment-meta><tp:nomenclature><tp:taxon-name>
                            <tp:taxon-name-part taxon-name-part-type="genus">Oobius</tp:taxon-name-part>
                            <tp:taxon-name-part taxon-name-part-type="species">depressus</tp:taxon-name-part>
                        </tp:taxon-name><tp:taxon-authority>(Girault, 1916)</tp:taxon-authority><xref ref-type="fig" rid="F3">Figures 17–18</xref><tp:nomenclature-citation-list><tp:nomenclature-citation><tp:taxon-name><tp:taxon-name-part taxon-name-part-type="genus">Habrolepoidea</tp:taxon-name-part> <tp:taxon-name-part taxon-name-part-type="species">depressa</tp:taxon-name-part></tp:taxon-name><comment><xref ref-type="bibr" rid="B7">Girault 1916</xref>: 343–344. Type locality: Morristown, Henry Co., Illinois, USA.</comment></tp:nomenclature-citation><tp:nomenclature-citation><tp:taxon-name><tp:taxon-name-part taxon-name-part-type="genus">Avetianella</tp:taxon-name-part> <tp:taxon-name-part taxon-name-part-type="species">depressa</tp:taxon-name-part></tp:taxon-name><comment> (Girault): <xref ref-type="bibr" rid="B8">Gordh and Trjapitzin 1981</xref>: 8; <xref ref-type="bibr" rid="B28">Trjapitzin and Gordh 1984</xref>: 1275 (lectotype designation, comments); <xref ref-type="bibr" rid="B27">Trjapitzin 2001</xref>: 735 (mentioned), 736 (list). <italic><tp:taxon-name><tp:taxon-name-part taxon-name-part-type="genus">Oobius</tp:taxon-name-part> <tp:taxon-name-part taxon-name-part-type="species">depressus</tp:taxon-name-part></tp:taxon-name></italic> (Girault): <xref ref-type="bibr" rid="B19">Noyes 2010</xref>: 662, 690.</comment></tp:nomenclature-citation></tp:nomenclature-citation-list></tp:nomenclature><tp:treatment-sec sec-type="Type material examined"><title>Type material examined.</title><p>Lectotype female [USNM], designated by Trjapitzin &amp; Gordh (1984), on point with following six labels: “Morristown XII-8-14 Ill”, “ExEggs Cylene robinae”, “JRMalloch Coll.”, [red] “Paratype No. 20328 U. S. N. M.”, “<italic><tp:taxon-name><tp:taxon-name-part taxon-name-part-type="genus">Avetianella</tp:taxon-name-part></tp:taxon-name></italic> Det. Trjapitzin et Gordh”, [red] “<italic>Lectotypus</italic> ♀ <italic><tp:taxon-name><tp:taxon-name-part taxon-name-part-type="genus">Habrolepoidea</tp:taxon-name-part> <tp:taxon-name-part taxon-name-part-type="species">depressa</tp:taxon-name-part></tp:taxon-name></italic> Grlt Des. Trjapitzin et Gordh”. Paralectotypes, 2 males, 2 females: 1 female [USNM] on point with following six labels: “Morristown XII-8-14 Ill”, “ExEggs Cylene robinae”, “JRMalloch Coll.”, [red] “Paratype No. 20328 U. S. N. M.”, [red] “<italic>Paralectotypus</italic> ♀ <italic><tp:taxon-name><tp:taxon-name-part taxon-name-part-type="genus">Habrolepoidea</tp:taxon-name-part> <tp:taxon-name-part taxon-name-part-type="species">depressa</tp:taxon-name-part></tp:taxon-name></italic> Grlt Des. Trjapitzin et Gordh”, “<italic><tp:taxon-name><tp:taxon-name-part taxon-name-part-type="genus">Avetianella</tp:taxon-name-part> <tp:taxon-name-part taxon-name-part-type="species">depressa</tp:taxon-name-part></tp:taxon-name></italic> (Girault) ♀ Det. V. Trjapitzin May 1997”; 1 female [USNM] on point with following six labels: “Morristown XII-8-14 Ill”, “ExEggs <italic><tp:taxon-name><tp:taxon-name-part taxon-name-part-type="genus">Cylene</tp:taxon-name-part> <tp:taxon-name-part taxon-name-part-type="species">robinae</tp:taxon-name-part></tp:taxon-name></italic>”, “JRMalloch Coll.”, [red] “Paratype No. 20328 U. S. N. M.”, 5. “<italic><tp:taxon-name><tp:taxon-name-part taxon-name-part-type="genus">Habrolepoidea</tp:taxon-name-part> <tp:taxon-name-part taxon-name-part-type="species">depressa</tp:taxon-name-part></tp:taxon-name></italic> Gir Type”, “LECTOTYPE <italic><tp:taxon-name><tp:taxon-name-part taxon-name-part-type="genus">Habrolepoidea</tp:taxon-name-part> <tp:taxon-name-part taxon-name-part-type="species">depressa</tp:taxon-name-part></tp:taxon-name></italic> Girault By B.D. Burks”; 2 males [USNM] on points, each with following four labels: “Morristown XII-8-14 Ill”, “ExEggs <italic><tp:taxon-name><tp:taxon-name-part taxon-name-part-type="genus">Cylene</tp:taxon-name-part> <tp:taxon-name-part taxon-name-part-type="species">robinae</tp:taxon-name-part></tp:taxon-name></italic>”, “JRMalloch Coll.”, [red] “Paratype No. 20328 U. S. N. M.”. All specimens of the type series lack the heads and antennae (<xref ref-type="bibr" rid="B28">Trjapitzin and Gordh 1984</xref>; <xref ref-type="bibr" rid="B27">Trjapitzin 2001</xref>).</p></tp:treatment-sec><tp:treatment-sec sec-type="Distribution"><title>Distribution.</title><p>USA (Illinois) (<xref ref-type="bibr" rid="B7">Girault 1916</xref>).</p></tp:treatment-sec><tp:treatment-sec sec-type="Host"><title>Host.</title><p><italic><tp:taxon-name><tp:taxon-name-part taxon-name-part-type="genus">Megacyllene</tp:taxon-name-part> <tp:taxon-name-part taxon-name-part-type="species">robiniae</tp:taxon-name-part></tp:taxon-name></italic> (Forster) (<tp:taxon-name><tp:taxon-name-part taxon-name-part-type="family">Cerambycidae</tp:taxon-name-part></tp:taxon-name>) (<xref ref-type="bibr" rid="B7">Girault 1916</xref> [as <italic><tp:taxon-name><tp:taxon-name-part taxon-name-part-type="genus">Cyllene</tp:taxon-name-part> <tp:taxon-name-part taxon-name-part-type="species">robiniæ</tp:taxon-name-part></tp:taxon-name></italic>]).</p></tp:treatment-sec><tp:treatment-sec sec-type="Comments"><title>Comments.</title><p>The identity of this species remains unclear because the original description is poor and without any illustrations; unfortunately, the slide with a head and a forewing of each sex (<xref ref-type="bibr" rid="B7">Girault 1916</xref>) could not be found in the USNM and is presumed lost. The lectotype label affixed by B. D. Burks was not validly designated and is merely a paralectotype. To facilitate identification of this species, we provide illustrations of its scutellum (Fig. <xref ref-type="fig" rid="F3">17</xref>) and habitus of the female in dorsal view (Fig. <xref ref-type="fig" rid="F3">18</xref>).</p></tp:treatment-sec><tp:treatment-sec><!--Section generated to contain objects referenced in tp:taxon-treatment.--><fig id="F3" position="float" orientation="portrait"><label>Figures 17–24.</label><caption><p><bold>17–18</bold> <italic><tp:taxon-name><tp:taxon-name-part taxon-name-part-type="genus">Oobius</tp:taxon-name-part> <tp:taxon-name-part taxon-name-part-type="species">depressus</tp:taxon-name-part></tp:taxon-name></italic> female <bold>17</bold> dorsal scutellum (lectotype) <bold>18</bold> dorsal habitus (paralectotype) <bold>19</bold> <italic><tp:taxon-name><tp:taxon-name-part taxon-name-part-type="genus">Oobius</tp:taxon-name-part> <tp:taxon-name-part taxon-name-part-type="species">zahaikevitshi</tp:taxon-name-part></tp:taxon-name></italic> female (environs of Volgograd, Krasnoarmeyskiy District, Volgograd Province, Russia), forewing <bold>20–21</bold> <italic><tp:taxon-name><tp:taxon-name-part taxon-name-part-type="genus">Oobius</tp:taxon-name-part> <tp:taxon-name-part taxon-name-part-type="species">hasmik</tp:taxon-name-part></tp:taxon-name></italic> female (paratype) <bold>20</bold> antenna <bold>21</bold> forewing <bold>22–23</bold> <italic><tp:taxon-name><tp:taxon-name-part taxon-name-part-type="genus">Oobius</tp:taxon-name-part> <tp:taxon-name-part taxon-name-part-type="species">longoi</tp:taxon-name-part></tp:taxon-name></italic> female (from University of California laboratory colony, Riverside, California, USA; of Australia origin), <bold>22</bold> antenna <bold>23</bold> forewing <bold>24</bold> <italic><tp:taxon-name><tp:taxon-name-part taxon-name-part-type="genus">Oobius</tp:taxon-name-part> <tp:taxon-name-part taxon-name-part-type="species">nearcticus</tp:taxon-name-part></tp:taxon-name></italic> female (holotype), lateral habitus.</p></caption><graphic xmlns:xlink="http://www.w3.org/1999/xlink" xlink:href="zookeys-498-029-g003.jpg" position="float" orientation="portrait" xlink:type="simple" id="oo_42498.jpg"/></fig></tp:treatment-sec><ref-list><ref id="B7"><mixed-citation xmlns:xlink="http://www.w3.org/1999/xlink" xlink:type="simple"><person-group><name name-style="western"><surname>Girault</surname><given-names>AA</given-names></name></person-group> (<year>1916</year>) <article-title>Descriptions of and observations on some chalcidoid <tp:taxon-name><tp:taxon-name-part taxon-name-part-type="order">Hymenoptera</tp:taxon-name-part></tp:taxon-name> – II.</article-title><source>The Canadian Entomologist</source><volume>48</volume>(<issue>10</issue>): <fpage>337</fpage>–<lpage>344</lpage>. doi: <ext-link ext-link-type="doi" xlink:href="10.4039/Ent48337-10" xlink:type="simple">10.4039/Ent48337-10</ext-link></mixed-citation></ref><ref id="B8"><mixed-citation xmlns:xlink="http://www.w3.org/1999/xlink" xlink:type="simple"><person-group><name name-style="western"><surname>Gordh</surname><given-names>G</given-names></name><name name-style="western"><surname>Trjapitzin</surname><given-names>VA</given-names></name></person-group> (<year>1981</year>) <article-title>Taxonomic studies of the <tp:taxon-name><tp:taxon-name-part taxon-name-part-type="family">Encyrtidae</tp:taxon-name-part></tp:taxon-name> with descriptions of new species and a new genus (<tp:taxon-name><tp:taxon-name-part taxon-name-part-type="order">Hymenoptera</tp:taxon-name-part></tp:taxon-name>, <tp:taxon-name><tp:taxon-name-part taxon-name-part-type="superfamily">Chalcidoidea</tp:taxon-name-part></tp:taxon-name>).</article-title><source>University of California Publications in Entomology</source><volume>93</volume>: <fpage>1</fpage>–<lpage>64</lpage>.</mixed-citation></ref><ref id="B28"><mixed-citation xmlns:xlink="http://www.w3.org/1999/xlink" xlink:type="simple"><person-group><name name-style="western"><surname>Trjapitzin</surname><given-names>VA</given-names></name><name name-style="western"><surname>Gordh</surname><given-names>G</given-names></name></person-group> (<year>1984</year>) [<trans-title xml:lang="en">Taxonomic notes on the Neotropic genus <italic><tp:taxon-name><tp:taxon-name-part taxon-name-part-type="genus">Habrolepoidea</tp:taxon-name-part></tp:taxon-name></italic> (<tp:taxon-name><tp:taxon-name-part taxon-name-part-type="order">Hymenoptera</tp:taxon-name-part></tp:taxon-name>, <tp:taxon-name><tp:taxon-name-part taxon-name-part-type="family">Encyrtidae</tp:taxon-name-part></tp:taxon-name>) and on species erroneously referred to it</trans-title>]. <source>Zoologicheskiy Zhurnal</source><volume>63</volume>(<issue>8</issue>): <fpage>1273</fpage>–<lpage>1277</lpage>. <comment>[In Russian]</comment></mixed-citation></ref><ref id="B27"><mixed-citation xmlns:xlink="http://www.w3.org/1999/xlink" xlink:type="simple"><person-group><name name-style="western"><surname>Trjapitzin</surname><given-names>VA</given-names></name></person-group> (<year>2001</year>) [<trans-title xml:lang="en">A review of encyrtids of the genus <italic><tp:taxon-name><tp:taxon-name-part taxon-name-part-type="genus">Avetianella</tp:taxon-name-part></tp:taxon-name></italic> Trjapitzin, 1968 (<tp:taxon-name><tp:taxon-name-part taxon-name-part-type="order">Hymenoptera</tp:taxon-name-part></tp:taxon-name>, <tp:taxon-name><tp:taxon-name-part taxon-name-part-type="family">Encyrtidae</tp:taxon-name-part></tp:taxon-name>) of the world fauna with description of a new species from Mexico</trans-title>]. <source>Entomologicheskoe Obozrenie</source><volume>80</volume>(<issue>3</issue>): <fpage>734</fpage>–<lpage>739</lpage>. <comment>[In Russian]</comment></mixed-citation></ref><ref id="B19"><mixed-citation xmlns:xlink="http://www.w3.org/1999/xlink" xlink:type="simple"><person-group><name name-style="western"><surname>Noyes</surname><given-names>JS</given-names></name></person-group> (<year>2010</year>) <article-title><tp:taxon-name><tp:taxon-name-part taxon-name-part-type="family">Encyrtidae</tp:taxon-name-part></tp:taxon-name> of Costa Rica (<tp:taxon-name><tp:taxon-name-part taxon-name-part-type="order">Hymenoptera</tp:taxon-name-part></tp:taxon-name>: <tp:taxon-name><tp:taxon-name-part taxon-name-part-type="superfamily">Chalcidoidea</tp:taxon-name-part></tp:taxon-name>), 3. Subfamily <tp:taxon-name><tp:taxon-name-part taxon-name-part-type="subfamily">Encyrtinae</tp:taxon-name-part></tp:taxon-name>: <tp:taxon-name><tp:taxon-name-part taxon-name-part-type="tribe">Encyrtini</tp:taxon-name-part></tp:taxon-name>, <tp:taxon-name><tp:taxon-name-part taxon-name-part-type="tribe">Echthroplexiellini</tp:taxon-name-part></tp:taxon-name>, <tp:taxon-name><tp:taxon-name-part taxon-name-part-type="tribe">Discodini</tp:taxon-name-part></tp:taxon-name>, <tp:taxon-name><tp:taxon-name-part taxon-name-part-type="tribe">Oobiini</tp:taxon-name-part></tp:taxon-name> and <tp:taxon-name><tp:taxon-name-part taxon-name-part-type="tribe">Ixodiphagini</tp:taxon-name-part></tp:taxon-name>, parasitoids associated with bugs (<tp:taxon-name><tp:taxon-name-part taxon-name-part-type="order">Hemiptera</tp:taxon-name-part></tp:taxon-name>), insect eggs (<tp:taxon-name><tp:taxon-name-part taxon-name-part-type="order">Hemiptera</tp:taxon-name-part></tp:taxon-name>, <tp:taxon-name><tp:taxon-name-part taxon-name-part-type="order">Lepidoptera</tp:taxon-name-part></tp:taxon-name>, <tp:taxon-name><tp:taxon-name-part taxon-name-part-type="order">Coleoptera</tp:taxon-name-part></tp:taxon-name>, <tp:taxon-name><tp:taxon-name-part taxon-name-part-type="order">Neuroptera</tp:taxon-name-part></tp:taxon-name>) and ticks (<tp:taxon-name><tp:taxon-name-part taxon-name-part-type="subclass">Acari</tp:taxon-name-part></tp:taxon-name>).</article-title><source>Memoirs of the American Entomological Institute</source><volume>84</volume>: <fpage>1</fpage>–<lpage>848</lpage>.</mixed-citation></ref></ref-list></tp:taxon-treatment>
