# Supplementary material for: Two new species of Oobius Trjapitzin (Hymenoptera, Encyrtidae) egg parasitoids of Agrilus spp. (Coleoptera, Buprestidae) from the USA, including a key and taxonomic notes on other congeneric Nearctic taxa
Source: Zookeys. 2015 Apr 21;(498):29–50. doi: 10.3897/zookeys.498.9357 (PMC4410148; doi:10.3897/zookeys.498.9357)
Supplement: XML Treatment for Oobius longoi [file zookeys.498.9357-treatment6.xml]

<!DOCTYPE tp:taxon-treatment
  PUBLIC "-//TaxonX//DTD Taxonomic Treatment Publishing DTD v0 20100105//EN" "tax-treatment-NSO.dtd">
<tp:taxon-treatment xmlns:tp="http://www.plazi.org/taxpub"><tp:treatment-meta><kwd-group><label>Taxon classification</label><kwd><named-content content-type="kingdom">Animalia</named-content></kwd><kwd><named-content content-type="order">Hymenoptera</named-content></kwd><kwd><named-content content-type="family">Encyrtidae</named-content></kwd></kwd-group><mixed-citation publication-type="journal"><person-group><name><surname>Triapitsyn</surname><given-names>Serguei V.</given-names></name><name><surname>Petrice</surname><given-names>Toby R.</given-names></name><name><surname>Gates</surname><given-names>Michael W.</given-names></name><name><surname>Bauer</surname><given-names>Leah S.</given-names></name></person-group><article-title>Two new species of <italic><tp:taxon-name><tp:taxon-name-part taxon-name-part-type="genus">Oobius</tp:taxon-name-part></tp:taxon-name></italic> Trjapitzin (<tp:taxon-name><tp:taxon-name-part taxon-name-part-type="order">Hymenoptera</tp:taxon-name-part></tp:taxon-name>, <tp:taxon-name><tp:taxon-name-part taxon-name-part-type="family">Encyrtidae</tp:taxon-name-part></tp:taxon-name>) egg parasitoids of <italic><tp:taxon-name><tp:taxon-name-part taxon-name-part-type="genus">Agrilus</tp:taxon-name-part></tp:taxon-name></italic> spp. (<tp:taxon-name><tp:taxon-name-part taxon-name-part-type="order">Coleoptera</tp:taxon-name-part></tp:taxon-name>, <tp:taxon-name><tp:taxon-name-part taxon-name-part-type="family">Buprestidae</tp:taxon-name-part></tp:taxon-name>) from the USA, including a key and taxonomic notes on other congeneric Nearctic taxa</article-title><source>Zookeys</source><day>21</day><month>4</month><year>2015</year><volume>2015</volume><issue>498</issue><fpage>29</fpage><lpage>50</lpage><pub-id pub-id-type="doi">10.3897/zookeys.498.9357</pub-id></mixed-citation></tp:treatment-meta><tp:nomenclature><tp:taxon-name>
                            <tp:taxon-name-part taxon-name-part-type="genus">Oobius</tp:taxon-name-part>
                            <tp:taxon-name-part taxon-name-part-type="species">longoi</tp:taxon-name-part>
                        </tp:taxon-name><tp:taxon-authority>(Siscaro, 1992)</tp:taxon-authority><xref ref-type="fig" rid="F3">Figures 22–23</xref><tp:nomenclature-citation-list><tp:nomenclature-citation><tp:taxon-name><tp:taxon-name-part taxon-name-part-type="genus">Avetianella</tp:taxon-name-part> <tp:taxon-name-part taxon-name-part-type="species">longoi</tp:taxon-name-part></tp:taxon-name><comment><xref ref-type="bibr" rid="B22">Siscaro 1992</xref>: 206–211. Holotype female [UNCA], not examined. Type locality: Grammichele, Catania Prov., Sicily, Italy.</comment></tp:nomenclature-citation><tp:nomenclature-citation><tp:taxon-name><tp:taxon-name-part taxon-name-part-type="genus">Avetianella</tp:taxon-name-part> <tp:taxon-name-part taxon-name-part-type="species">longoi</tp:taxon-name-part></tp:taxon-name><comment>: <xref ref-type="bibr" rid="B27">Trjapitzin 2001</xref>: 735 (key), 737–738 (taxonomic history, host associations); Wang et al. 2008: 1772–1777 (host associations, morphological and molecular data).</comment></tp:nomenclature-citation><tp:nomenclature-citation><tp:taxon-name><tp:taxon-name-part taxon-name-part-type="genus">Oobius</tp:taxon-name-part> <tp:taxon-name-part taxon-name-part-type="species">longoi</tp:taxon-name-part></tp:taxon-name><comment> (Siscaro): <xref ref-type="bibr" rid="B19">Noyes 2010</xref>: 662, 692.</comment></tp:nomenclature-citation></tp:nomenclature-citation-list></tp:nomenclature><tp:treatment-sec sec-type="Material examined"><title>Material examined.</title><p>Australia, New South Wales, Corowa, 22.i.2006, Q. Wang, from eggs of <italic><tp:taxon-name><tp:taxon-name-part taxon-name-part-type="genus">Phoracantha</tp:taxon-name-part> <tp:taxon-name-part taxon-name-part-type="species">recurva</tp:taxon-name-part></tp:taxon-name></italic> [1 ♀, 1 ♂, UCRC]. Portugal: Lisboa, Montijo, Pegões, viii.1992, P. Albino, M. R. Paiva, from eggs of <italic><tp:taxon-name><tp:taxon-name-part taxon-name-part-type="genus">Phoracantha</tp:taxon-name-part> <tp:taxon-name-part taxon-name-part-type="species">semipunctata</tp:taxon-name-part></tp:taxon-name></italic> [9 ♀, 11 ♂, UCRC]. Viseu, Villa Cova à Coelheira, viii.1992, P. Albino, M. R. Paiva, from eggs of <italic><tp:taxon-name><tp:taxon-name-part taxon-name-part-type="genus">Phoracantha</tp:taxon-name-part> <tp:taxon-name-part taxon-name-part-type="species">semipunctata</tp:taxon-name-part></tp:taxon-name></italic> [11 ♀, UCRC]. USA, California, Riverside Co., Riverside, University of California campus, Department of Entomology Insectary, laboratory culture on eggs of <italic><tp:taxon-name><tp:taxon-name-part taxon-name-part-type="genus">Phoracantha</tp:taxon-name-part> <tp:taxon-name-part taxon-name-part-type="species">semipunctata</tp:taxon-name-part></tp:taxon-name></italic> on <italic><tp:taxon-name><tp:taxon-name-part taxon-name-part-type="genus">Eucalyptus</tp:taxon-name-part></tp:taxon-name></italic> sp.: 29.ix.1994, L. Hanks (originally from Australia) [4 ♀, UCRC]; 1998, S. McElfresh, J. Gould (originally from: Australia, Victoria, Melbourne, Bundoora, La Trobe Wildlife Sanctuary, i.1992, Q. Wang, from eggs of <italic><tp:taxon-name><tp:taxon-name-part taxon-name-part-type="genus">Phoracantha</tp:taxon-name-part> <tp:taxon-name-part taxon-name-part-type="species">semipunctata</tp:taxon-name-part></tp:taxon-name></italic> on fallen <italic><tp:taxon-name><tp:taxon-name-part taxon-name-part-type="genus">Eucalyptus</tp:taxon-name-part></tp:taxon-name></italic> sp.) [25 ♀, 22 ♂, UCRC].</p></tp:treatment-sec><tp:treatment-sec sec-type="Distribution"><title>Distribution.</title><p>Australia (indigenous); introduced (in some cases possibly unintentionally) into Hungary, Italy, Portugal, South Africa, Spain, USA (California), and Zambia (<xref ref-type="bibr" rid="B27">Trjapitzin 2001</xref>; <xref ref-type="bibr" rid="B20">Noyes 2014</xref>).</p><!--PageBreak--></tp:treatment-sec><tp:treatment-sec sec-type="Hosts"><title>Hosts.</title><p><italic><tp:taxon-name><tp:taxon-name-part taxon-name-part-type="genus">Phoracantha</tp:taxon-name-part> <tp:taxon-name-part taxon-name-part-type="species">recurva</tp:taxon-name-part></tp:taxon-name></italic> Newman and <italic><tp:taxon-name><tp:taxon-name-part taxon-name-part-type="genus">Phoracantha</tp:taxon-name-part> <tp:taxon-name-part taxon-name-part-type="species">semipunctata</tp:taxon-name-part></tp:taxon-name></italic> (Fabricius) (<tp:taxon-name><tp:taxon-name-part taxon-name-part-type="family">Cerambycidae</tp:taxon-name-part></tp:taxon-name>) in California, USA (Wang et al. 2008); its other longhorned beetle hosts in Australia are listed by <xref ref-type="bibr" rid="B27">Trjapitzin (2001)</xref> and <xref ref-type="bibr" rid="B20">Noyes (2014)</xref>.</p></tp:treatment-sec><tp:treatment-sec sec-type="Comments"><title>Comments.</title><p><italic><tp:taxon-name><tp:taxon-name-part taxon-name-part-type="genus">Oobius</tp:taxon-name-part> <tp:taxon-name-part taxon-name-part-type="species">longoi</tp:taxon-name-part></tp:taxon-name></italic> is well known as an effective biological control agent and a successfully established parasitoid of <italic><tp:taxon-name><tp:taxon-name-part taxon-name-part-type="genus">Phoracantha</tp:taxon-name-part> <tp:taxon-name-part taxon-name-part-type="species">recurva</tp:taxon-name-part></tp:taxon-name></italic> and <italic><tp:taxon-name><tp:taxon-name-part taxon-name-part-type="genus">Phoracantha</tp:taxon-name-part> <tp:taxon-name-part taxon-name-part-type="species">semipunctata</tp:taxon-name-part></tp:taxon-name></italic> in California and elsewhere in the world (<xref ref-type="bibr" rid="B11">Hanks et al. 1995</xref>; <xref ref-type="bibr" rid="B15">Luhring et al. 2000</xref>; <xref ref-type="bibr" rid="B27">Trjapitzin 2001</xref>).</p></tp:treatment-sec><tp:treatment-sec><!--Section generated to contain objects referenced in tp:taxon-treatment.--><fig id="F3" position="float" orientation="portrait"><label>Figures 17–24.</label><caption><p><bold>17–18</bold> <italic><tp:taxon-name><tp:taxon-name-part taxon-name-part-type="genus">Oobius</tp:taxon-name-part> <tp:taxon-name-part taxon-name-part-type="species">depressus</tp:taxon-name-part></tp:taxon-name></italic> female <bold>17</bold> dorsal scutellum (lectotype) <bold>18</bold> dorsal habitus (paralectotype) <bold>19</bold> <italic><tp:taxon-name><tp:taxon-name-part taxon-name-part-type="genus">Oobius</tp:taxon-name-part> <tp:taxon-name-part taxon-name-part-type="species">zahaikevitshi</tp:taxon-name-part></tp:taxon-name></italic> female (environs of Volgograd, Krasnoarmeyskiy District, Volgograd Province, Russia), forewing <bold>20–21</bold> <italic><tp:taxon-name><tp:taxon-name-part taxon-name-part-type="genus">Oobius</tp:taxon-name-part> <tp:taxon-name-part taxon-name-part-type="species">hasmik</tp:taxon-name-part></tp:taxon-name></italic> female (paratype) <bold>20</bold> antenna <bold>21</bold> forewing <bold>22–23</bold> <italic><tp:taxon-name><tp:taxon-name-part taxon-name-part-type="genus">Oobius</tp:taxon-name-part> <tp:taxon-name-part taxon-name-part-type="species">longoi</tp:taxon-name-part></tp:taxon-name></italic> female (from University of California laboratory colony, Riverside, California, USA; of Australia origin), <bold>22</bold> antenna <bold>23</bold> forewing <bold>24</bold> <italic><tp:taxon-name><tp:taxon-name-part taxon-name-part-type="genus">Oobius</tp:taxon-name-part> <tp:taxon-name-part taxon-name-part-type="species">nearcticus</tp:taxon-name-part></tp:taxon-name></italic> female (holotype), lateral habitus.</p></caption><graphic xmlns:xlink="http://www.w3.org/1999/xlink" xlink:href="zookeys-498-029-g003.jpg" position="float" orientation="portrait" xlink:type="simple" id="oo_42498.jpg"/></fig></tp:treatment-sec><ref-list><ref id="B22"><mixed-citation xmlns:xlink="http://www.w3.org/1999/xlink" xlink:type="simple"><person-group><name name-style="western"><surname>Siscaro</surname><given-names>G</given-names></name></person-group> (<year>1992</year>) <article-title><italic><tp:taxon-name><tp:taxon-name-part taxon-name-part-type="genus">Avetianella</tp:taxon-name-part> <tp:taxon-name-part taxon-name-part-type="species">longoi</tp:taxon-name-part></tp:taxon-name></italic> sp. n. (<tp:taxon-name><tp:taxon-name-part taxon-name-part-type="order">Hymenoptera</tp:taxon-name-part></tp:taxon-name> <tp:taxon-name><tp:taxon-name-part taxon-name-part-type="family">Encyrtidae</tp:taxon-name-part></tp:taxon-name>) egg parasitoid of <italic><tp:taxon-name><tp:taxon-name-part taxon-name-part-type="genus">Phoracantha</tp:taxon-name-part> <tp:taxon-name-part taxon-name-part-type="species">semipunctata</tp:taxon-name-part></tp:taxon-name></italic> F. (<tp:taxon-name><tp:taxon-name-part taxon-name-part-type="order">Coleoptera</tp:taxon-name-part></tp:taxon-name> <tp:taxon-name><tp:taxon-name-part taxon-name-part-type="family">Cerambycidae</tp:taxon-name-part></tp:taxon-name>).</article-title><source>Bollettino di Zoologia Agraria e Bachicoltura</source> (<volume-series>2</volume-series>) <volume>24</volume>(<issue>2</issue>): <fpage>205</fpage>–<lpage>212</lpage>.</mixed-citation></ref><ref id="B27"><mixed-citation xmlns:xlink="http://www.w3.org/1999/xlink" xlink:type="simple"><person-group><name name-style="western"><surname>Trjapitzin</surname><given-names>VA</given-names></name></person-group> (<year>2001</year>) [<trans-title xml:lang="en">A review of encyrtids of the genus <italic><tp:taxon-name><tp:taxon-name-part taxon-name-part-type="genus">Avetianella</tp:taxon-name-part></tp:taxon-name></italic> Trjapitzin, 1968 (<tp:taxon-name><tp:taxon-name-part taxon-name-part-type="order">Hymenoptera</tp:taxon-name-part></tp:taxon-name>, <tp:taxon-name><tp:taxon-name-part taxon-name-part-type="family">Encyrtidae</tp:taxon-name-part></tp:taxon-name>) of the world fauna with description of a new species from Mexico</trans-title>]. <source>Entomologicheskoe Obozrenie</source><volume>80</volume>(<issue>3</issue>): <fpage>734</fpage>–<lpage>739</lpage>. <comment>[In Russian]</comment></mixed-citation></ref><ref id="B19"><mixed-citation xmlns:xlink="http://www.w3.org/1999/xlink" xlink:type="simple"><person-group><name name-style="western"><surname>Noyes</surname><given-names>JS</given-names></name></person-group> (<year>2010</year>) <article-title><tp:taxon-name><tp:taxon-name-part taxon-name-part-type="family">Encyrtidae</tp:taxon-name-part></tp:taxon-name> of Costa Rica (<tp:taxon-name><tp:taxon-name-part taxon-name-part-type="order">Hymenoptera</tp:taxon-name-part></tp:taxon-name>: <tp:taxon-name><tp:taxon-name-part taxon-name-part-type="superfamily">Chalcidoidea</tp:taxon-name-part></tp:taxon-name>), 3. Subfamily <tp:taxon-name><tp:taxon-name-part taxon-name-part-type="subfamily">Encyrtinae</tp:taxon-name-part></tp:taxon-name>: <tp:taxon-name><tp:taxon-name-part taxon-name-part-type="tribe">Encyrtini</tp:taxon-name-part></tp:taxon-name>, <tp:taxon-name><tp:taxon-name-part taxon-name-part-type="tribe">Echthroplexiellini</tp:taxon-name-part></tp:taxon-name>, <tp:taxon-name><tp:taxon-name-part taxon-name-part-type="tribe">Discodini</tp:taxon-name-part></tp:taxon-name>, <tp:taxon-name><tp:taxon-name-part taxon-name-part-type="tribe">Oobiini</tp:taxon-name-part></tp:taxon-name> and <tp:taxon-name><tp:taxon-name-part taxon-name-part-type="tribe">Ixodiphagini</tp:taxon-name-part></tp:taxon-name>, parasitoids associated with bugs (<tp:taxon-name><tp:taxon-name-part taxon-name-part-type="order">Hemiptera</tp:taxon-name-part></tp:taxon-name>), insect eggs (<tp:taxon-name><tp:taxon-name-part taxon-name-part-type="order">Hemiptera</tp:taxon-name-part></tp:taxon-name>, <tp:taxon-name><tp:taxon-name-part taxon-name-part-type="order">Lepidoptera</tp:taxon-name-part></tp:taxon-name>, <tp:taxon-name><tp:taxon-name-part taxon-name-part-type="order">Coleoptera</tp:taxon-name-part></tp:taxon-name>, <tp:taxon-name><tp:taxon-name-part taxon-name-part-type="order">Neuroptera</tp:taxon-name-part></tp:taxon-name>) and ticks (<tp:taxon-name><tp:taxon-name-part taxon-name-part-type="subclass">Acari</tp:taxon-name-part></tp:taxon-name>).</article-title><source>Memoirs of the American Entomological Institute</source><volume>84</volume>: <fpage>1</fpage>–<lpage>848</lpage>.</mixed-citation></ref><ref id="B20"><mixed-citation xmlns:xlink="http://www.w3.org/1999/xlink" xlink:type="simple"><person-group><name name-style="western"><surname>Noyes</surname><given-names>JS</given-names></name></person-group> (<year>2014</year>) <source>Universal <tp:taxon-name><tp:taxon-name-part taxon-name-part-type="superfamily">Chalcidoidea</tp:taxon-name-part></tp:taxon-name> database</source>. <comment>WWW publication</comment>. <publisher-name>The Natural History Museum</publisher-name>, <publisher-loc>London</publisher-loc>. <ext-link ext-link-type="uri" xlink:href="http://www.nhm.ac.uk/research-curation/projects/chalcidoids/index.html" xlink:type="simple">http://www.nhm.ac.uk/research-curation/projects/chalcidoids/index.html</ext-link> [accessed 12.i.2015]</mixed-citation></ref><ref id="B11"><mixed-citation xmlns:xlink="http://www.w3.org/1999/xlink" xlink:type="simple"><person-group><name name-style="western"><surname>Hanks</surname><given-names>LM</given-names></name><name name-style="western"><surname>Gould</surname><given-names>JR</given-names></name><name name-style="western"><surname>Paine</surname><given-names>TD</given-names></name><name name-style="western"><surname>Millar</surname><given-names>JG</given-names></name><name name-style="western"><surname>Wang</surname><given-names>Q</given-names></name></person-group> (<year>1995</year>) <article-title>Biology and host relations of <italic><tp:taxon-name><tp:taxon-name-part taxon-name-part-type="genus">Avetianella</tp:taxon-name-part> <tp:taxon-name-part taxon-name-part-type="species">longoi</tp:taxon-name-part></tp:taxon-name></italic> (<tp:taxon-name><tp:taxon-name-part taxon-name-part-type="order">Hymenoptera</tp:taxon-name-part></tp:taxon-name>: <tp:taxon-name><tp:taxon-name-part taxon-name-part-type="family">Encyrtidae</tp:taxon-name-part></tp:taxon-name>), an egg parasitoid of the eucalyptus longhorned borer (<tp:taxon-name><tp:taxon-name-part taxon-name-part-type="order">Coleoptera</tp:taxon-name-part></tp:taxon-name>: <tp:taxon-name><tp:taxon-name-part taxon-name-part-type="family">Cerambycidae</tp:taxon-name-part></tp:taxon-name>).</article-title><source>Annals of the Entomological Society of America</source><volume>88</volume>(<issue>5</issue>): <fpage>666</fpage>–<lpage>671</lpage>. doi: <ext-link ext-link-type="doi" xlink:href="10.1093/aesa/88.5.666" xlink:type="simple">10.1093/aesa/88.5.666</ext-link></mixed-citation></ref><ref id="B15"><mixed-citation xmlns:xlink="http://www.w3.org/1999/xlink" xlink:type="simple"><person-group><name name-style="western"><surname>Luhring</surname><given-names>KA</given-names></name><name name-style="western"><surname>Paine</surname><given-names>TD</given-names></name><name name-style="western"><surname>Millar</surname><given-names>JG</given-names></name><name name-style="western"><surname>Hanks</surname><given-names>LM</given-names></name></person-group> (<year>2000</year>) <article-title>Suitability of the eggs of two species of eucalyptus longhorned borers (<italic><tp:taxon-name><tp:taxon-name-part taxon-name-part-type="genus">Phoracantha</tp:taxon-name-part> <tp:taxon-name-part taxon-name-part-type="species">recurva</tp:taxon-name-part></tp:taxon-name></italic> and <italic><tp:taxon-name><tp:taxon-name-part taxon-name-part-type="genus">P.</tp:taxon-name-part> <tp:taxon-name-part taxon-name-part-type="species">semipunctata</tp:taxon-name-part></tp:taxon-name></italic>) as hosts for the parasitoid <italic><tp:taxon-name><tp:taxon-name-part taxon-name-part-type="genus">Avetianella</tp:taxon-name-part> <tp:taxon-name-part taxon-name-part-type="species">longoi</tp:taxon-name-part></tp:taxon-name></italic> Siscaro.</article-title><source>Biological Control</source><volume>19</volume>: <fpage>95</fpage>–<lpage>104</lpage>. doi: <ext-link ext-link-type="doi" xlink:href="10.1006/bcon.2000.0853" xlink:type="simple">10.1006/bcon.2000.0853</ext-link></mixed-citation></ref></ref-list></tp:taxon-treatment>
