# Supplementary material for: Two new species of Oobius Trjapitzin (Hymenoptera, Encyrtidae) egg parasitoids of Agrilus spp. (Coleoptera, Buprestidae) from the USA, including a key and taxonomic notes on other congeneric Nearctic taxa
Source: Zookeys. 2015 Apr 21;(498):29–50. doi: 10.3897/zookeys.498.9357 (PMC4410148; doi:10.3897/zookeys.498.9357)
Supplement: XML Treatment for Oobius minusculus [file zookeys.498.9357-treatment7.xml]

<!DOCTYPE tp:taxon-treatment
  PUBLIC "-//TaxonX//DTD Taxonomic Treatment Publishing DTD v0 20100105//EN" "tax-treatment-NSO.dtd">
<tp:taxon-treatment xmlns:tp="http://www.plazi.org/taxpub"><tp:treatment-meta><kwd-group><label>Taxon classification</label><kwd><named-content content-type="kingdom">Animalia</named-content></kwd><kwd><named-content content-type="order">Hymenoptera</named-content></kwd><kwd><named-content content-type="family">Encyrtidae</named-content></kwd></kwd-group><mixed-citation publication-type="journal"><person-group><name><surname>Triapitsyn</surname><given-names>Serguei V.</given-names></name><name><surname>Petrice</surname><given-names>Toby R.</given-names></name><name><surname>Gates</surname><given-names>Michael W.</given-names></name><name><surname>Bauer</surname><given-names>Leah S.</given-names></name></person-group><article-title>Two new species of <italic><tp:taxon-name><tp:taxon-name-part taxon-name-part-type="genus">Oobius</tp:taxon-name-part></tp:taxon-name></italic> Trjapitzin (<tp:taxon-name><tp:taxon-name-part taxon-name-part-type="order">Hymenoptera</tp:taxon-name-part></tp:taxon-name>, <tp:taxon-name><tp:taxon-name-part taxon-name-part-type="family">Encyrtidae</tp:taxon-name-part></tp:taxon-name>) egg parasitoids of <italic><tp:taxon-name><tp:taxon-name-part taxon-name-part-type="genus">Agrilus</tp:taxon-name-part></tp:taxon-name></italic> spp. (<tp:taxon-name><tp:taxon-name-part taxon-name-part-type="order">Coleoptera</tp:taxon-name-part></tp:taxon-name>, <tp:taxon-name><tp:taxon-name-part taxon-name-part-type="family">Buprestidae</tp:taxon-name-part></tp:taxon-name>) from the USA, including a key and taxonomic notes on other congeneric Nearctic taxa</article-title><source>Zookeys</source><day>21</day><month>4</month><year>2015</year><volume>2015</volume><issue>498</issue><fpage>29</fpage><lpage>50</lpage><pub-id pub-id-type="doi">10.3897/zookeys.498.9357</pub-id></mixed-citation></tp:treatment-meta><tp:nomenclature><tp:taxon-name>
                            <tp:taxon-name-part taxon-name-part-type="genus">Oobius</tp:taxon-name-part>
                            <tp:taxon-name-part taxon-name-part-type="species">minusculus</tp:taxon-name-part>
                            <object-id xmlns:xlink="http://www.w3.org/1999/xlink" content-type="zoobank" xlink:type="simple">http://zoobank.org/A7698FE3-D6BF-4AB1-B796-9D006B040D45</object-id>
                        </tp:taxon-name><tp:taxon-authority>Triapitsyn &amp; Petrice</tp:taxon-authority><tp:taxon-status xmlns:xlink="http://www.w3.org/1999/xlink" xlink:type="simple">sp. n.</tp:taxon-status><xref ref-type="fig" rid="F2">Figures 11a</xref><xref ref-type="fig" rid="F2">, 12–16</xref><xref ref-type="fig" rid="F4">, 25</xref><xref ref-type="fig" rid="F4">, 31</xref><xref ref-type="fig" rid="F5">, 33–34</xref><!--PageBreak--><tp:nomenclature-citation-list><tp:nomenclature-citation><tp:taxon-name><tp:taxon-name-part taxon-name-part-type="genus">Avetianella</tp:taxon-name-part></tp:taxon-name><comment> sp.: <xref ref-type="bibr" rid="B21">Petrice et al. 2009</xref>: 179–180 (egg parasitoid of <italic><tp:taxon-name><tp:taxon-name-part taxon-name-part-type="genus">Agrilus</tp:taxon-name-part> <tp:taxon-name-part taxon-name-part-type="species">subcinctus</tp:taxon-name-part></tp:taxon-name></italic> in Livingston Co., Michigan, USA).</comment></tp:nomenclature-citation></tp:nomenclature-citation-list></tp:nomenclature><tp:treatment-sec sec-type="Type material"><title>Type material.</title><p>Holotype female [UCRC] on slide (Fig. <xref ref-type="fig" rid="F2">11a</xref>) with following four labels: “USA: Michigan, Clinton Co., near Bath, <named-content xmlns:xlink="http://www.w3.org/1999/xlink" content-type="dwc:verbatimCoordinates" xlink:type="simple">42.812°N, 84.410°W</named-content>, 255 m, parasitized <italic><tp:taxon-name><tp:taxon-name-part taxon-name-part-type="genus">Agrilus</tp:taxon-name-part> <tp:taxon-name-part taxon-name-part-type="species">subcinctus</tp:taxon-name-part></tp:taxon-name></italic> Gory eggs collected 12.vii.2013, T.R. Petrice, emerged 16-22.vii.2013 in laboratory (Lansing, MI)”, “Mounted by V. V. Berezovskiy 2014 in Canada balsam”, [magenta] “<italic><tp:taxon-name><tp:taxon-name-part taxon-name-part-type="genus">Oobius</tp:taxon-name-part> <tp:taxon-name-part taxon-name-part-type="species">minusculus</tp:taxon-name-part></tp:taxon-name></italic> Triapitsyn &amp; Petrice HOLOTYPE ♀”, [database label] “Univ. Calif. Riverside Ent. Res. Museum UCRC ENT 142420”. The holotype is in good condition, complete, dissected under 3 coverslips.</p><p>Paratypes: USA, Michigan: Clinton Co. (same data as the holotype), 2 ♀ on points [MSUC, UCRC] and 1 ♀, 1 ♂ on slides [UCRC]. Ingham Co., Michigan State University Tree Research Center, <named-content xmlns:xlink="http://www.w3.org/1999/xlink" content-type="dwc:verbatimCoordinates" xlink:type="simple">42°40'12"N, 84°28'12"W</named-content>, 267 m, 14.viii.2014, T. R. Petrice, emerged in laboratory (East Lansing) from parasitized <italic><tp:taxon-name><tp:taxon-name-part taxon-name-part-type="genus">Agrilus</tp:taxon-name-part> <tp:taxon-name-part taxon-name-part-type="species">egenus</tp:taxon-name-part></tp:taxon-name></italic> Gory eggs on black locust, <italic><tp:taxon-name><tp:taxon-name-part taxon-name-part-type="genus">Robinia</tp:taxon-name-part> <tp:taxon-name-part taxon-name-part-type="species">pseudoacacia</tp:taxon-name-part></tp:taxon-name></italic>, twigs: emerged 22.viii.2014 [3 ♀ on points, MSUC, UCRC, USNM]; emerged 29.viii.2014 [3 ♀ on points, MSUC, UCRC, USNM, and 1 ♂ on slide, UCRC]; emerged 6.ix.2014 [1 ♀ on point, UCRC]; emerged 17.ix.2014 [1 ♂ on slide, UCRC].</p></tp:treatment-sec><tp:treatment-sec sec-type="Description"><title>Description.</title><p>FEMALE (holotype). Body dark brown to black except scutellum and propodeum brown; scape and pedicel brown, flagellum light brown; legs whitish or pale yellowish with wide brown bands on coxae, femora, and tibiae.</p><p>Frontovertex and mesonotum with faint mesh-like or lineolate sculpture [very difficult to see in dry-mounted specimens, best observed in slide-mounted ones (as in Fig. <xref ref-type="fig" rid="F4">25</xref>)]. Pronotum, mesoscutum, axillae, and scutellum with short, dusky setae; scutellum also with a pair of long, fine setae near posterior margin.</p><p>Head (as in Fig. <xref ref-type="fig" rid="F2">15</xref>, collapsed when air-dried) with ocelli in an obtuse triangle, posterior ocellus a little less than its diameter away from eye margin. Transfacial and inner orbital sutures present. Mandible 3-dentate, the inner tooth with two denticles; maxillary palpus 4-segmented, labial palpus 1-segmented (i.e., palpal formula 4–1).</p><p>Antenna (Fig. <xref ref-type="fig" rid="F2">12</xref>) inserted below lower eye margin. Radicle about 0.3× total scape length, rest of scape slender, 4.5× as long as wide, a little wider in the middle, with faint longitudinal sculpture. Pedicel longer than any funicle segment; F1–F5 slightly transverse, F1–F4 subequal in length, F5 a little longer and slightly wider than long; F6 the longest funicle segment, longer than wide; F1–F5 without mps, and F6 with 2 mps. Clava 3-segmented, about 2.3× as long as wide and almost as long as funicle; first claval segment with 1 mps, second and third segments each with 3 mps.</p><p>Mesosoma a little shorter than gaster (Fig. <xref ref-type="fig" rid="F2">13</xref>). Mesoscutum about 1.7× as wide as long. Scutellum a little wider than long, a little shorter than mesoscutum; scutellar placoid sensilla closer to the posterior margin of scutellum and close to each other.</p><p>Wings (Fig. <xref ref-type="fig" rid="F4">31</xref>) not abbreviated, forewing extending far beyond apex of gaster. Forewing 2.1× as long as wide, hyaline; marginal setae very short; disc densely setose, linea calva interrupted posteriorly by an irregular row of setae, filum spinosum present. Hindwing 4.2× as long as wide, hyaline; longest marginal seta 0.3× maximum wing width.</p><p>Mesotibial spur a little longer than mesobasitarsus.</p><p>Ovipositor occupying a little more than 0.5× length of gaster, exserted markedly beyond gastral apex (by 0.2× own length) (Fig. <xref ref-type="fig" rid="F2">13</xref>); ovipositor length:metatibia length ratio 1.2:1. Outer plate of ovipositor with two subapical setae.</p><p>Measurements of the holotype (mm, as length or length:width). Body (of the dry-mounted specimen prior to slide-mounting): 0.462; mesosoma: 0.233; gaster: 0.245; ovipositor: 0.173. Antenna: radicle: 0.03; rest of scape: 0.103; pedicel: 0.045; F1: 0.012; F2: 0.012; F3: 0.011 (0.012); F4: 0.012; F5: 0.015; F6: 0.03; clava: 0.103. Forewing: 0.495:0.234; longest marginal seta: 0.021; hindwing: 0.357:0.085; longest marginal seta: 0.025.</p><p>Variation (paratypes). Body length 0.43–0.46 mm (dry-mounted specimens from <italic><tp:taxon-name><tp:taxon-name-part taxon-name-part-type="genus">Agrilus</tp:taxon-name-part> <tp:taxon-name-part taxon-name-part-type="species">subcinctus</tp:taxon-name-part></tp:taxon-name></italic>, Fig. <xref ref-type="fig" rid="F5">33</xref>) or 0.46–0.53 mm (critical-point dried specimens from <italic><tp:taxon-name><tp:taxon-name-part taxon-name-part-type="genus">Agrilus</tp:taxon-name-part> <tp:taxon-name-part taxon-name-part-type="species">egenus</tp:taxon-name-part></tp:taxon-name></italic>, Fig. <xref ref-type="fig" rid="F5">34</xref>). In the latter specimens, legs (except tarsi) are somewhat darker (mostly brown), scape (minus radicle) of the female antenna is about 5.0× as long as wide, and clava is about 2.5× as long as wide. Mandibles are identical for specimens reared from both host species, and there is no doubt that they are conspecific. In all specimens, F6 is sometimes slightly paler than other flagellomeres but not contrastingly, still almost concolorous or often concolorous.</p><fig id="F5" position="float" orientation="portrait"><label>Figures 33–35.</label><caption><p><bold>33–34</bold> <italic><tp:taxon-name><tp:taxon-name-part taxon-name-part-type="genus">Oobius</tp:taxon-name-part> <tp:taxon-name-part taxon-name-part-type="species">minusculus</tp:taxon-name-part></tp:taxon-name></italic> (paratype females) <bold>33</bold> dorsal habitus (from <italic><tp:taxon-name><tp:taxon-name-part taxon-name-part-type="genus">Agrilus</tp:taxon-name-part> <tp:taxon-name-part taxon-name-part-type="species">subcinctus</tp:taxon-name-part></tp:taxon-name></italic>) <bold>34</bold> lateral habitus (from <italic><tp:taxon-name><tp:taxon-name-part taxon-name-part-type="genus">Agrilus</tp:taxon-name-part> <tp:taxon-name-part taxon-name-part-type="species">egenus</tp:taxon-name-part></tp:taxon-name></italic>) <bold>35</bold> <italic><tp:taxon-name><tp:taxon-name-part taxon-name-part-type="genus">Oobius</tp:taxon-name-part> <tp:taxon-name-part taxon-name-part-type="species">whiteorum</tp:taxon-name-part></tp:taxon-name></italic> (paratype female), dorsal habitus.</p></caption><graphic xmlns:xlink="http://www.w3.org/1999/xlink" xlink:href="zookeys-498-029-g005.jpg" position="float" orientation="portrait" xlink:type="simple" id="oo_42500.jpg"/></fig><p>MALE (paratype from <italic><tp:taxon-name><tp:taxon-name-part taxon-name-part-type="genus">Agrilus</tp:taxon-name-part> <tp:taxon-name-part taxon-name-part-type="species">subcinctus</tp:taxon-name-part></tp:taxon-name></italic>). Head dark brown, mesosoma and gaster dark brown to black except mesoscutum with a brownish tinge, base of gaster whitish; antenna with scape and pedicel brown to dark brown, flagellum light brown. Antenna (Fig. <xref ref-type="fig" rid="F2">16</xref>) with scape minus radicle 2.9× as long as wide; F2–F4 more or less subequal in length, F1 and F5 slightly longer, F6 the longest funicle segment; F2–F4 without mps, F1, F5, F6 and clava with mps; flagellar segments with very long setae (slightly longer than each funicle segment’s width); clava entire, 2.6× as long as wide, a little wider than funicle segments. Mesosoma (Fig. <xref ref-type="fig" rid="F4">25</xref>) about as long as gaster. Forewing 2.0× as long as wide, hyaline. Genitalia (Fig. <xref ref-type="fig" rid="F2">14</xref>) typical for the genus.</p><p>Variation (paratypes from <italic><tp:taxon-name><tp:taxon-name-part taxon-name-part-type="genus">Agrilus</tp:taxon-name-part> <tp:taxon-name-part taxon-name-part-type="species">egenus</tp:taxon-name-part></tp:taxon-name></italic>). Body length 0.4–0.5 mm (critical-point dried specimens).</p></tp:treatment-sec><tp:treatment-sec sec-type="Diagnosis"><title>Diagnosis.</title><p>This species is similar to the European <!--PageBreak--><!--PageBreak--><italic><tp:taxon-name><tp:taxon-name-part taxon-name-part-type="genus">Oobius</tp:taxon-name-part> <tp:taxon-name-part taxon-name-part-type="species">zahaikevitshi</tp:taxon-name-part></tp:taxon-name></italic> Trjapitzin (Figs <xref ref-type="fig" rid="F3">19</xref>, <xref ref-type="fig" rid="F4">30</xref>), whose type locality is Zhuravlivka, Vinnytsia Oblast, Ukraine, where it was reared from eggs of <italic><tp:taxon-name><tp:taxon-name-part taxon-name-part-type="genus">Agrilus</tp:taxon-name-part> <tp:taxon-name-part taxon-name-part-type="species">viridis</tp:taxon-name-part></tp:taxon-name></italic> (Linnaeus) on <italic><tp:taxon-name><tp:taxon-name-part taxon-name-part-type="genus">Carpinus</tp:taxon-name-part> <tp:taxon-name-part taxon-name-part-type="species">betulus</tp:taxon-name-part></tp:taxon-name></italic> (<xref ref-type="bibr" rid="B23">Trjapitzin 1963</xref>). <italic><tp:taxon-name><tp:taxon-name-part taxon-name-part-type="genus">Oobius</tp:taxon-name-part> <tp:taxon-name-part taxon-name-part-type="species">zahaikevitshi</tp:taxon-name-part></tp:taxon-name></italic> was recently well illustrated by <xref ref-type="bibr" rid="B9">Gumovsky et al. (2013)</xref>. It was recorded from several European countries and <italic><tp:taxon-name><tp:taxon-name-part taxon-name-part-type="genus">Agrilus</tp:taxon-name-part></tp:taxon-name></italic> spp. hosts, listed by <xref ref-type="bibr" rid="B30">Trjapitzin and Volkovitsh (2011)</xref> and <xref ref-type="bibr" rid="B20">Noyes (2014)</xref>. However, we are not absolutely confident that all these records are correct: it is quite possible that they might represent a complex of more than one cryptic species that are difficult to distinguish without supporting molecular data and thorough morphological studies based on good quality slide-mounted specimens. Proportions of funicle segments of the female antenna seem to be somewhat different between the specimens of <italic><tp:taxon-name><tp:taxon-name-part taxon-name-part-type="genus">Oobius</tp:taxon-name-part> <tp:taxon-name-part taxon-name-part-type="species">zahaikevitshi</tp:taxon-name-part></tp:taxon-name></italic> from Ukraine illustrated by <xref ref-type="bibr" rid="B23">Trjapitzin (1963)</xref> and <xref ref-type="bibr" rid="B9">Gumovsky et al. (2013)</xref>, in which F5 is about as long as wide, and the examined specimens from Volgograd Province of Russia, in which F5 is a little wider than long (Fig. <xref ref-type="fig" rid="F4">30</xref>).</p><p><italic><tp:taxon-name><tp:taxon-name-part taxon-name-part-type="genus">Oobius</tp:taxon-name-part> <tp:taxon-name-part taxon-name-part-type="species">minusculus</tp:taxon-name-part></tp:taxon-name></italic> differs from <italic><tp:taxon-name><tp:taxon-name-part taxon-name-part-type="genus">Oobius</tp:taxon-name-part> <tp:taxon-name-part taxon-name-part-type="species">zahaikevitshi</tp:taxon-name-part></tp:taxon-name></italic> in having the palpal formula 4–1, a relatively smaller F5 of the female antenna and also by F6 being longer than wide and almost concolorous or often concolorous with other flagellomeres (Fig. <xref ref-type="fig" rid="F2">12</xref>). In contrast, the palpal formula for <italic><tp:taxon-name><tp:taxon-name-part taxon-name-part-type="genus">Oobius</tp:taxon-name-part> <tp:taxon-name-part taxon-name-part-type="species">zahaikevitshi</tp:taxon-name-part></tp:taxon-name></italic> is 3–1, F5 is relatively larger, and F6 is about as long as wide and contrastingly lighter than other flagellomeres (Fig. <xref ref-type="fig" rid="F4">30</xref>), as also described and illustrated in <xref ref-type="bibr" rid="B23">Trjapitzin (1963)</xref> and <xref ref-type="bibr" rid="B9">Gumovsky et al. (2013)</xref>.</p><p><italic><tp:taxon-name><tp:taxon-name-part taxon-name-part-type="genus">Oobius</tp:taxon-name-part> <tp:taxon-name-part taxon-name-part-type="species">minusculus</tp:taxon-name-part></tp:taxon-name></italic> is the only described native Nearctic species of <italic><tp:taxon-name><tp:taxon-name-part taxon-name-part-type="genus">Oobius</tp:taxon-name-part></tp:taxon-name></italic> s. str., as characterised by <xref ref-type="bibr" rid="B19">Noyes (2010)</xref> in having the outer plate of the ovipositor being relatively short and apically rounded with paired subapical setae (one long and one short), in which this new taxon fits well. In the key by <xref ref-type="bibr" rid="B30">Trjapitzin and Volkovitsh (2011)</xref> to the world species of <italic><tp:taxon-name><tp:taxon-name-part taxon-name-part-type="genus">Oobius</tp:taxon-name-part></tp:taxon-name></italic> (s. str.), it keys to <italic><tp:taxon-name><tp:taxon-name-part taxon-name-part-type="genus">Oobius</tp:taxon-name-part> <tp:taxon-name-part taxon-name-part-type="species">zahaikevitshi</tp:taxon-name-part></tp:taxon-name></italic>. In <xref ref-type="bibr" rid="B19">Noyes (2010)</xref>, <italic><tp:taxon-name><tp:taxon-name-part taxon-name-part-type="genus">Oobius</tp:taxon-name-part> <tp:taxon-name-part taxon-name-part-type="species">minusculus</tp:taxon-name-part></tp:taxon-name></italic> tentatively keys (although it really does not key to any of the included Neotropical species) to the same couplet with <italic><tp:taxon-name><tp:taxon-name-part taxon-name-part-type="genus">Oobius</tp:taxon-name-part> <tp:taxon-name-part taxon-name-part-type="species">xochipili</tp:taxon-name-part></tp:taxon-name></italic> Noyes and <italic><tp:taxon-name><tp:taxon-name-part taxon-name-part-type="genus">Oobius</tp:taxon-name-part> <tp:taxon-name-part taxon-name-part-type="species">zagan</tp:taxon-name-part></tp:taxon-name></italic> Noyes from Costa Rica, from both of which it differs by F5 of the female antenna being much less transverse, just slightly wider than long (Fig. <xref ref-type="fig" rid="F2">12</xref>) whereas in <italic><tp:taxon-name><tp:taxon-name-part taxon-name-part-type="genus">Oobius</tp:taxon-name-part> <tp:taxon-name-part taxon-name-part-type="species">xochipili</tp:taxon-name-part></tp:taxon-name></italic> and <italic><tp:taxon-name><tp:taxon-name-part taxon-name-part-type="genus">Oobius</tp:taxon-name-part> <tp:taxon-name-part taxon-name-part-type="species">zagan</tp:taxon-name-part></tp:taxon-name></italic> F5 is anelliform, much wider than long (<xref ref-type="bibr" rid="B19">Noyes 2010</xref>).</p></tp:treatment-sec><tp:treatment-sec sec-type="Etymology"><title>Etymology.</title><p>The name of this new taxon is an adjective referring to its small size.</p></tp:treatment-sec><tp:treatment-sec sec-type="Hosts"><title>Hosts.</title><p><italic><tp:taxon-name><tp:taxon-name-part taxon-name-part-type="genus">Agrilus</tp:taxon-name-part> <tp:taxon-name-part taxon-name-part-type="species">subcinctus</tp:taxon-name-part></tp:taxon-name></italic> on ash (<italic><tp:taxon-name><tp:taxon-name-part taxon-name-part-type="genus">Fraxinus</tp:taxon-name-part></tp:taxon-name></italic> spp.) and <italic><tp:taxon-name><tp:taxon-name-part taxon-name-part-type="genus">Agrilus</tp:taxon-name-part> <tp:taxon-name-part taxon-name-part-type="species">egenus</tp:taxon-name-part></tp:taxon-name></italic> on black locust (<italic><tp:taxon-name><tp:taxon-name-part taxon-name-part-type="genus">Robinia</tp:taxon-name-part> <tp:taxon-name-part taxon-name-part-type="species">pseudoacacia</tp:taxon-name-part></tp:taxon-name></italic>).</p></tp:treatment-sec><tp:treatment-sec sec-type="Notes on biology"><title>Notes on biology.</title><p>Originally reported by <xref ref-type="bibr" rid="B21">Petrice et al. (2009)</xref> as <italic><tp:taxon-name><tp:taxon-name-part taxon-name-part-type="genus">Avetianella</tp:taxon-name-part></tp:taxon-name></italic> sp. that parasitized <italic><tp:taxon-name><tp:taxon-name-part taxon-name-part-type="genus">Agrilus</tp:taxon-name-part> <tp:taxon-name-part taxon-name-part-type="species">subcinctus</tp:taxon-name-part></tp:taxon-name></italic> eggs. The second author has never found this parasitoid to overwinter in <italic><tp:taxon-name><tp:taxon-name-part taxon-name-part-type="genus">Agrilus</tp:taxon-name-part> <tp:taxon-name-part taxon-name-part-type="species">subcinctus</tp:taxon-name-part></tp:taxon-name></italic> eggs. However, collections of <italic><tp:taxon-name><tp:taxon-name-part taxon-name-part-type="genus">Agrilus</tp:taxon-name-part> <tp:taxon-name-part taxon-name-part-type="species">egenus</tp:taxon-name-part></tp:taxon-name></italic> eggs found overwintering <italic><tp:taxon-name><tp:taxon-name-part taxon-name-part-type="genus">Oobius</tp:taxon-name-part> <tp:taxon-name-part taxon-name-part-type="species">minusculus</tp:taxon-name-part></tp:taxon-name></italic> larvae in eggs. This species likely attacks other <italic><tp:taxon-name><tp:taxon-name-part taxon-name-part-type="genus">Agrilus</tp:taxon-name-part></tp:taxon-name></italic> spp. in North America, and has multiple generations per year.</p></tp:treatment-sec><tp:treatment-sec sec-type="Comments"><title>Comments.</title><p>The following specimens of <italic><tp:taxon-name><tp:taxon-name-part taxon-name-part-type="genus">Oobius</tp:taxon-name-part> <tp:taxon-name-part taxon-name-part-type="species">zahaikevitshi</tp:taxon-name-part></tp:taxon-name></italic> were examined: Bulgaria, Plovdiv Prov., Klisura, 27.vi–8.vii.1975, A. Atanasov, from eggs of <italic><tp:taxon-name><tp:taxon-name-part taxon-name-part-type="genus">Agrilus</tp:taxon-name-part> <tp:taxon-name-part taxon-name-part-type="species">cuprescens</tp:taxon-name-part></tp:taxon-name></italic> (Ménétriés) on <italic><tp:taxon-name><tp:taxon-name-part taxon-name-part-type="genus">Rosa</tp:taxon-name-part></tp:taxon-name></italic> sp. [1 ♂, BMNH] (det. V. A. <xref ref-type="bibr" rid="B26">Trjapitzin 1977</xref>). Russia, Volgograd Prov. (oblast’), Krasnoarmeyskiy District (rayon), environs of Volgograd, vi.1971, A. M. Makhmadziyoev (Makhmadzieev), from eggs of <italic><tp:taxon-name><tp:taxon-name-part taxon-name-part-type="genus">Agrilus</tp:taxon-name-part> <tp:taxon-name-part taxon-name-part-type="species">viridis</tp:taxon-name-part></tp:taxon-name></italic> on <italic><tp:taxon-name><tp:taxon-name-part taxon-name-part-type="genus">Acer</tp:taxon-name-part> <tp:taxon-name-part taxon-name-part-type="species">tataricum</tp:taxon-name-part></tp:taxon-name></italic> [1 ♀, BMNH; 5 ♀, UCRC] (det. V. A. <xref ref-type="bibr" rid="B26">Trjapitzin 1977</xref> and 1975, respectively).</p><!--PageBreak--><!--PageBreak--></tp:treatment-sec><tp:treatment-sec><!--Section generated to contain objects referenced in tp:taxon-treatment.--><fig id="F2" position="float" orientation="portrait"><label>Figures 9–16.</label><caption><p><bold>9–10</bold> <italic><tp:taxon-name><tp:taxon-name-part taxon-name-part-type="genus">Oobius</tp:taxon-name-part> <tp:taxon-name-part taxon-name-part-type="species">nearcticus</tp:taxon-name-part></tp:taxon-name></italic> female (holotype), <bold>9</bold> antenna <bold>10</bold> clava <bold>11a–11b: 11a</bold> holotype slide of <italic><tp:taxon-name><tp:taxon-name-part taxon-name-part-type="genus">Oobius</tp:taxon-name-part> <tp:taxon-name-part taxon-name-part-type="species">minusculus</tp:taxon-name-part></tp:taxon-name></italic> <bold>11b</bold> holotype slide of <italic><tp:taxon-name><tp:taxon-name-part taxon-name-part-type="genus">Oobius</tp:taxon-name-part> <tp:taxon-name-part taxon-name-part-type="species">whiteorum</tp:taxon-name-part></tp:taxon-name></italic> <bold>12–16</bold> <italic><tp:taxon-name><tp:taxon-name-part taxon-name-part-type="genus">Oobius</tp:taxon-name-part> <tp:taxon-name-part taxon-name-part-type="species">minusculus</tp:taxon-name-part></tp:taxon-name></italic> <bold>12</bold> antenna (holotype female) <bold>13</bold> mesosoma and metasoma (holotype female) <bold>14</bold> metasoma (paratype male) <bold>15</bold> head (paratype female) <bold>16</bold> pedicel and flagellum (paratype male).</p></caption><graphic xmlns:xlink="http://www.w3.org/1999/xlink" xlink:href="zookeys-498-029-g002.jpg" position="float" orientation="portrait" xlink:type="simple" id="oo_42497.jpg"/></fig><fig id="F4" position="float" orientation="portrait"><label>Figures 25–32.</label><caption><p><bold>25</bold> <italic><tp:taxon-name><tp:taxon-name-part taxon-name-part-type="genus">Oobius</tp:taxon-name-part> <tp:taxon-name-part taxon-name-part-type="species">minusculus</tp:taxon-name-part></tp:taxon-name></italic> male (paratype), mesosoma <bold>26–29</bold> <italic><tp:taxon-name><tp:taxon-name-part taxon-name-part-type="genus">Oobius</tp:taxon-name-part> <tp:taxon-name-part taxon-name-part-type="species">whiteorum</tp:taxon-name-part></tp:taxon-name></italic> <bold>26</bold> antenna (holotype female) <bold>27</bold> a pair of wings (holotype female) <bold>28</bold> dorsal habitus (holotype female) <bold>29</bold> genitalia (paratype male) <bold>30</bold> <italic><tp:taxon-name><tp:taxon-name-part taxon-name-part-type="genus">Oobius</tp:taxon-name-part> <tp:taxon-name-part taxon-name-part-type="species">zahaikevitshi</tp:taxon-name-part></tp:taxon-name></italic> female (environs of Volgograd, Krasnoarmeyskiy District, Volgograd Province, Russia), antenna <bold>31</bold> <italic><tp:taxon-name><tp:taxon-name-part taxon-name-part-type="genus">Oobius</tp:taxon-name-part> <tp:taxon-name-part taxon-name-part-type="species">minusculus</tp:taxon-name-part></tp:taxon-name></italic> female (holotype), a pair of wings <bold>32</bold> <italic><tp:taxon-name><tp:taxon-name-part taxon-name-part-type="genus">Oobius</tp:taxon-name-part> <tp:taxon-name-part taxon-name-part-type="species">whiteorum</tp:taxon-name-part></tp:taxon-name></italic> (paratype male), antenna.</p></caption><graphic xmlns:xlink="http://www.w3.org/1999/xlink" xlink:href="zookeys-498-029-g004.jpg" position="float" orientation="portrait" xlink:type="simple" id="oo_42499.jpg"/></fig><fig id="F3" position="float" orientation="portrait"><label>Figures 17–24.</label><caption><p><bold>17–18</bold> <italic><tp:taxon-name><tp:taxon-name-part taxon-name-part-type="genus">Oobius</tp:taxon-name-part> <tp:taxon-name-part taxon-name-part-type="species">depressus</tp:taxon-name-part></tp:taxon-name></italic> female <bold>17</bold> dorsal scutellum (lectotype) <bold>18</bold> dorsal habitus (paralectotype) <bold>19</bold> <italic><tp:taxon-name><tp:taxon-name-part taxon-name-part-type="genus">Oobius</tp:taxon-name-part> <tp:taxon-name-part taxon-name-part-type="species">zahaikevitshi</tp:taxon-name-part></tp:taxon-name></italic> female (environs of Volgograd, Krasnoarmeyskiy District, Volgograd Province, Russia), forewing <bold>20–21</bold> <italic><tp:taxon-name><tp:taxon-name-part taxon-name-part-type="genus">Oobius</tp:taxon-name-part> <tp:taxon-name-part taxon-name-part-type="species">hasmik</tp:taxon-name-part></tp:taxon-name></italic> female (paratype) <bold>20</bold> antenna <bold>21</bold> forewing <bold>22–23</bold> <italic><tp:taxon-name><tp:taxon-name-part taxon-name-part-type="genus">Oobius</tp:taxon-name-part> <tp:taxon-name-part taxon-name-part-type="species">longoi</tp:taxon-name-part></tp:taxon-name></italic> female (from University of California laboratory colony, Riverside, California, USA; of Australia origin), <bold>22</bold> antenna <bold>23</bold> forewing <bold>24</bold> <italic><tp:taxon-name><tp:taxon-name-part taxon-name-part-type="genus">Oobius</tp:taxon-name-part> <tp:taxon-name-part taxon-name-part-type="species">nearcticus</tp:taxon-name-part></tp:taxon-name></italic> female (holotype), lateral habitus.</p></caption><graphic xmlns:xlink="http://www.w3.org/1999/xlink" xlink:href="zookeys-498-029-g003.jpg" position="float" orientation="portrait" xlink:type="simple" id="oo_42498.jpg"/></fig></tp:treatment-sec><ref-list><ref id="B21"><mixed-citation xmlns:xlink="http://www.w3.org/1999/xlink" xlink:type="simple"><person-group><name name-style="western"><surname>Petrice</surname><given-names>TR</given-names></name><name name-style="western"><surname>Haack</surname><given-names>RA</given-names></name><name name-style="western"><surname>Strazanac</surname><given-names>JA</given-names></name><name name-style="western"><surname>Lelito</surname><given-names>JP</given-names></name></person-group> (<year>2009</year>) <article-title>Biology and larval morphology of <italic><tp:taxon-name><tp:taxon-name-part taxon-name-part-type="genus">Agrilus</tp:taxon-name-part> <tp:taxon-name-part taxon-name-part-type="species">subcinctus</tp:taxon-name-part></tp:taxon-name></italic> (<tp:taxon-name><tp:taxon-name-part taxon-name-part-type="order">Coleoptera</tp:taxon-name-part></tp:taxon-name>: <tp:taxon-name><tp:taxon-name-part taxon-name-part-type="family">Buprestidae</tp:taxon-name-part></tp:taxon-name>), with comparisons to the emerald ash borer, <italic><tp:taxon-name><tp:taxon-name-part taxon-name-part-type="genus">Agrilus</tp:taxon-name-part> <tp:taxon-name-part taxon-name-part-type="species">planipennis</tp:taxon-name-part></tp:taxon-name></italic>.</article-title><source>The Great Lakes Entomologist</source><volume>42</volume>: <fpage>173</fpage>–<lpage>184</lpage>.</mixed-citation></ref><ref id="B23"><mixed-citation xmlns:xlink="http://www.w3.org/1999/xlink" xlink:type="simple"><person-group><name name-style="western"><surname>Trjapitzin</surname><given-names>VA</given-names></name></person-group> (<year>1963</year>) <article-title>Species of the genus <italic><tp:taxon-name><tp:taxon-name-part taxon-name-part-type="genus">Oobius</tp:taxon-name-part></tp:taxon-name></italic> gen. n. (<tp:taxon-name><tp:taxon-name-part taxon-name-part-type="order">Hymenoptera</tp:taxon-name-part></tp:taxon-name>, <tp:taxon-name><tp:taxon-name-part taxon-name-part-type="family">Encyrtidae</tp:taxon-name-part></tp:taxon-name>) in the USSR.</article-title><trans-source xml:lang="en">Acta Entomologica Musei Nationalis Pragae</trans-source> [<source>Sborník Entomologického Oddeleni Národního Musea v Praze</source>] <volume>35</volume>: <fpage>543</fpage>–<lpage>547</lpage>.</mixed-citation></ref><ref id="B9"><mixed-citation xmlns:xlink="http://www.w3.org/1999/xlink" xlink:type="simple"><person-group><name name-style="western"><surname>Gumovsky</surname><given-names>AV</given-names></name><name name-style="western"><surname>Simutnik</surname><given-names>SA</given-names></name><name name-style="western"><surname>Prokhorov</surname><given-names>AV</given-names></name></person-group> (<year>2013</year>) <article-title>Life-history review of <italic><tp:taxon-name><tp:taxon-name-part taxon-name-part-type="genus">Oobius</tp:taxon-name-part> <tp:taxon-name-part taxon-name-part-type="species">zahaikevitshi</tp:taxon-name-part></tp:taxon-name></italic> Trjapitzin, 1963 (<tp:taxon-name><tp:taxon-name-part taxon-name-part-type="order">Hymenoptera</tp:taxon-name-part></tp:taxon-name>: <tp:taxon-name><tp:taxon-name-part taxon-name-part-type="family">Encyrtidae</tp:taxon-name-part></tp:taxon-name>), an egg parasitoid of jewel beetles (<tp:taxon-name><tp:taxon-name-part taxon-name-part-type="order">Coleoptera</tp:taxon-name-part></tp:taxon-name>: <tp:taxon-name><tp:taxon-name-part taxon-name-part-type="family">Buprestidae</tp:taxon-name-part></tp:taxon-name>).</article-title><source>Russian Entomological Journal</source><volume>22</volume>(<issue>3</issue>): <fpage>181</fpage>–<lpage>188</lpage>.</mixed-citation></ref><ref id="B30"><mixed-citation xmlns:xlink="http://www.w3.org/1999/xlink" xlink:type="simple"><person-group><name name-style="western"><surname>Trjapitzin</surname><given-names>VA</given-names></name><name name-style="western"><surname>Volkovitsh</surname><given-names>MG</given-names></name></person-group> (<year>2011</year>) <article-title>A review of species of the genus <italic><tp:taxon-name><tp:taxon-name-part taxon-name-part-type="genus">Oobius</tp:taxon-name-part></tp:taxon-name></italic> Trjapitzin, 1963 (<tp:taxon-name><tp:taxon-name-part taxon-name-part-type="order">Hymenoptera</tp:taxon-name-part></tp:taxon-name>, <tp:taxon-name><tp:taxon-name-part taxon-name-part-type="family">Encyrtidae</tp:taxon-name-part></tp:taxon-name>) egg parasitoids of jewel beetles, longicorn beetles (<tp:taxon-name><tp:taxon-name-part taxon-name-part-type="order">Coleoptera</tp:taxon-name-part></tp:taxon-name>, <tp:taxon-name><tp:taxon-name-part taxon-name-part-type="family">Buprestidae</tp:taxon-name-part></tp:taxon-name>, <tp:taxon-name><tp:taxon-name-part taxon-name-part-type="family">Cerambycidae</tp:taxon-name-part></tp:taxon-name>), and robber flies (<tp:taxon-name><tp:taxon-name-part taxon-name-part-type="order">Diptera</tp:taxon-name-part></tp:taxon-name>, <tp:taxon-name><tp:taxon-name-part taxon-name-part-type="family">Asilidae</tp:taxon-name-part></tp:taxon-name>).</article-title><source>Entomological Review</source><volume>91</volume>(<issue>5</issue>): <fpage>670</fpage>–<lpage>676</lpage>. <comment>[English translation, originally published in Russian in Entomologicheskoe Obozrenie 90 (1): 226–234]</comment></mixed-citation></ref><ref id="B20"><mixed-citation xmlns:xlink="http://www.w3.org/1999/xlink" xlink:type="simple"><person-group><name name-style="western"><surname>Noyes</surname><given-names>JS</given-names></name></person-group> (<year>2014</year>) <source>Universal <tp:taxon-name><tp:taxon-name-part taxon-name-part-type="superfamily">Chalcidoidea</tp:taxon-name-part></tp:taxon-name> database</source>. <comment>WWW publication</comment>. <publisher-name>The Natural History Museum</publisher-name>, <publisher-loc>London</publisher-loc>. <ext-link ext-link-type="uri" xlink:href="http://www.nhm.ac.uk/research-curation/projects/chalcidoids/index.html" xlink:type="simple">http://www.nhm.ac.uk/research-curation/projects/chalcidoids/index.html</ext-link> [accessed 12.i.2015]</mixed-citation></ref><ref id="B19"><mixed-citation xmlns:xlink="http://www.w3.org/1999/xlink" xlink:type="simple"><person-group><name name-style="western"><surname>Noyes</surname><given-names>JS</given-names></name></person-group> (<year>2010</year>) <article-title><tp:taxon-name><tp:taxon-name-part taxon-name-part-type="family">Encyrtidae</tp:taxon-name-part></tp:taxon-name> of Costa Rica (<tp:taxon-name><tp:taxon-name-part taxon-name-part-type="order">Hymenoptera</tp:taxon-name-part></tp:taxon-name>: <tp:taxon-name><tp:taxon-name-part taxon-name-part-type="superfamily">Chalcidoidea</tp:taxon-name-part></tp:taxon-name>), 3. Subfamily <tp:taxon-name><tp:taxon-name-part taxon-name-part-type="subfamily">Encyrtinae</tp:taxon-name-part></tp:taxon-name>: <tp:taxon-name><tp:taxon-name-part taxon-name-part-type="tribe">Encyrtini</tp:taxon-name-part></tp:taxon-name>, <tp:taxon-name><tp:taxon-name-part taxon-name-part-type="tribe">Echthroplexiellini</tp:taxon-name-part></tp:taxon-name>, <tp:taxon-name><tp:taxon-name-part taxon-name-part-type="tribe">Discodini</tp:taxon-name-part></tp:taxon-name>, <tp:taxon-name><tp:taxon-name-part taxon-name-part-type="tribe">Oobiini</tp:taxon-name-part></tp:taxon-name> and <tp:taxon-name><tp:taxon-name-part taxon-name-part-type="tribe">Ixodiphagini</tp:taxon-name-part></tp:taxon-name>, parasitoids associated with bugs (<tp:taxon-name><tp:taxon-name-part taxon-name-part-type="order">Hemiptera</tp:taxon-name-part></tp:taxon-name>), insect eggs (<tp:taxon-name><tp:taxon-name-part taxon-name-part-type="order">Hemiptera</tp:taxon-name-part></tp:taxon-name>, <tp:taxon-name><tp:taxon-name-part taxon-name-part-type="order">Lepidoptera</tp:taxon-name-part></tp:taxon-name>, <tp:taxon-name><tp:taxon-name-part taxon-name-part-type="order">Coleoptera</tp:taxon-name-part></tp:taxon-name>, <tp:taxon-name><tp:taxon-name-part taxon-name-part-type="order">Neuroptera</tp:taxon-name-part></tp:taxon-name>) and ticks (<tp:taxon-name><tp:taxon-name-part taxon-name-part-type="subclass">Acari</tp:taxon-name-part></tp:taxon-name>).</article-title><source>Memoirs of the American Entomological Institute</source><volume>84</volume>: <fpage>1</fpage>–<lpage>848</lpage>.</mixed-citation></ref><ref id="B26"><mixed-citation xmlns:xlink="http://www.w3.org/1999/xlink" xlink:type="simple"><person-group><name name-style="western"><surname>Trjapitzin</surname><given-names>VA</given-names></name></person-group> (<year>1977</year>) <article-title>New genera and species of parasitic <tp:taxon-name><tp:taxon-name-part taxon-name-part-type="order">Hymenoptera</tp:taxon-name-part></tp:taxon-name> of the family <tp:taxon-name><tp:taxon-name-part taxon-name-part-type="family">Encyrtidae</tp:taxon-name-part></tp:taxon-name> (<tp:taxon-name><tp:taxon-name-part taxon-name-part-type="order">Hymenoptera</tp:taxon-name-part></tp:taxon-name>: <tp:taxon-name><tp:taxon-name-part taxon-name-part-type="superfamily">Chalcidoidea</tp:taxon-name-part></tp:taxon-name>).</article-title><source>Folia Entomologica Hungarica</source><volume>30</volume>(<issue>1</issue>): <fpage>153</fpage>–<lpage>166</lpage>.</mixed-citation></ref></ref-list></tp:taxon-treatment>
