# Supplementary material for: Two new species of Oobius Trjapitzin (Hymenoptera, Encyrtidae) egg parasitoids of Agrilus spp. (Coleoptera, Buprestidae) from the USA, including a key and taxonomic notes on other congeneric Nearctic taxa
Source: Zookeys. 2015 Apr 21;(498):29–50. doi: 10.3897/zookeys.498.9357 (PMC4410148; doi:10.3897/zookeys.498.9357)
Supplement: XML Treatment for Oobius whiteorum [file zookeys.498.9357-treatment9.xml]

<!DOCTYPE tp:taxon-treatment
  PUBLIC "-//TaxonX//DTD Taxonomic Treatment Publishing DTD v0 20100105//EN" "tax-treatment-NSO.dtd">
<tp:taxon-treatment xmlns:tp="http://www.plazi.org/taxpub"><tp:treatment-meta><kwd-group><label>Taxon classification</label><kwd><named-content content-type="kingdom">Animalia</named-content></kwd><kwd><named-content content-type="order">Hymenoptera</named-content></kwd><kwd><named-content content-type="family">Encyrtidae</named-content></kwd></kwd-group><mixed-citation publication-type="journal"><person-group><name><surname>Triapitsyn</surname><given-names>Serguei V.</given-names></name><name><surname>Petrice</surname><given-names>Toby R.</given-names></name><name><surname>Gates</surname><given-names>Michael W.</given-names></name><name><surname>Bauer</surname><given-names>Leah S.</given-names></name></person-group><article-title>Two new species of <italic><tp:taxon-name><tp:taxon-name-part taxon-name-part-type="genus">Oobius</tp:taxon-name-part></tp:taxon-name></italic> Trjapitzin (<tp:taxon-name><tp:taxon-name-part taxon-name-part-type="order">Hymenoptera</tp:taxon-name-part></tp:taxon-name>, <tp:taxon-name><tp:taxon-name-part taxon-name-part-type="family">Encyrtidae</tp:taxon-name-part></tp:taxon-name>) egg parasitoids of <italic><tp:taxon-name><tp:taxon-name-part taxon-name-part-type="genus">Agrilus</tp:taxon-name-part></tp:taxon-name></italic> spp. (<tp:taxon-name><tp:taxon-name-part taxon-name-part-type="order">Coleoptera</tp:taxon-name-part></tp:taxon-name>, <tp:taxon-name><tp:taxon-name-part taxon-name-part-type="family">Buprestidae</tp:taxon-name-part></tp:taxon-name>) from the USA, including a key and taxonomic notes on other congeneric Nearctic taxa</article-title><source>Zookeys</source><day>21</day><month>4</month><year>2015</year><volume>2015</volume><issue>498</issue><fpage>29</fpage><lpage>50</lpage><pub-id pub-id-type="doi">10.3897/zookeys.498.9357</pub-id></mixed-citation></tp:treatment-meta><tp:nomenclature><tp:taxon-name>
                            <tp:taxon-name-part taxon-name-part-type="genus">Oobius</tp:taxon-name-part>
                            <tp:taxon-name-part taxon-name-part-type="species">whiteorum</tp:taxon-name-part>
                            <object-id xmlns:xlink="http://www.w3.org/1999/xlink" content-type="zoobank" xlink:type="simple">http://zoobank.org/00F395AF-FD46-4102-A70E-BBD69B5176C1</object-id>
                        </tp:taxon-name><tp:taxon-authority>Triapitsyn</tp:taxon-authority><tp:taxon-status xmlns:xlink="http://www.w3.org/1999/xlink" xlink:type="simple">sp. n.</tp:taxon-status><xref ref-type="fig" rid="F2">Figures 11b</xref><xref ref-type="fig" rid="F4">, 26–29</xref><xref ref-type="fig" rid="F4">, 32</xref><xref ref-type="fig" rid="F5">, 35</xref><!--PageBreak--><!--PageBreak--><tp:nomenclature-citation-list><tp:nomenclature-citation><tp:taxon-name><tp:taxon-name-part taxon-name-part-type="genus">Avetianella</tp:taxon-name-part></tp:taxon-name><comment> sp.: <xref ref-type="bibr" rid="B14">Loerch and Cameron 1983</xref>: 1798–1799 (egg parasitoid, host information); <xref ref-type="bibr" rid="B27">Trjapitzin 2001</xref>: 738 (list).</comment></tp:nomenclature-citation></tp:nomenclature-citation-list></tp:nomenclature><tp:treatment-sec sec-type="Type material"><title>Type material.</title><p>Holotype female [UCRC] on slide (Fig. <xref ref-type="fig" rid="F2">11b</xref>) with following five labels: “USA, Pennsylvania, Venango Co., Bullion, 8.VII.1982, C. R. Loerch, Ex. <italic><tp:taxon-name><tp:taxon-name-part taxon-name-part-type="genus">Agrilus</tp:taxon-name-part> <tp:taxon-name-part taxon-name-part-type="species">anxius</tp:taxon-name-part></tp:taxon-name></italic> Gory eggs”, “Mounted by V. V. Berezovskiy 2014 in Canada balsam”, “<italic><tp:taxon-name><tp:taxon-name-part taxon-name-part-type="genus">Avetianella</tp:taxon-name-part></tp:taxon-name></italic> sp. (<tp:taxon-name><tp:taxon-name-part taxon-name-part-type="family">Encyrtidae</tp:taxon-name-part></tp:taxon-name>) Det. J. LaSalle”, [magenta] “<italic><tp:taxon-name><tp:taxon-name-part taxon-name-part-type="genus">Oobius</tp:taxon-name-part> <tp:taxon-name-part taxon-name-part-type="species">whiteorum</tp:taxon-name-part></tp:taxon-name></italic> Triapitsyn HOLOTYPE ♀”, [database label] “Univ. Calif. Riverside Ent. Res. Museum UCRC ENT 401252”. The holotype is in good condition, complete, dissected under 3 coverslips.</p><p>Paratypes: same data as the holotype, 4 ♀ on points and 1 ♂ on slide [UCRC].</p></tp:treatment-sec><tp:treatment-sec sec-type="Description"><title>Description.</title><p>FEMALE (holotype). Body somewhat flattened, dark brown to black; appendages brown except tarsi light brown; scape and pedicel a little darker than flagellum, and F6 just slightly lighter than other flagellar segments but still brown.</p><p>Frontovertex and mesonotum with faint mesh-like sculpture [very difficult to see in dry-mounted specimens]. Pronotum, mesoscutum, axillae, and scutellum with short, dusky setae; scutellum also with a pair of long, fine setae near posterior margin.</p><!--PageBreak--><!--PageBreak--><p>Head (Fig. <xref ref-type="fig" rid="F4">28</xref>) with ocelli in an obtuse triangle, posterior ocellus about its diameter away from eye margin. Transfacial and inner orbital sutures absent. Mandible 3-dentate; palpal formula 4–3.</p><p>Antenna (Fig. <xref ref-type="fig" rid="F4">26</xref>) inserted below lower eye margin. Radicle about 0.2× total scape length, rest of scape slender, 4.1–4.2× as long as wide, a little wider in the middle, with faint longitudinal sculpture. Pedicel longer than any funicle segment. F1–F3 about as long as wide, F4–F6 longer than wide; F1–F3 subequal, F4–F6 each progressively a little longer than the preceding funicle segment; F1–F3 without mps, F4 with 1 mps, F5 with 2 mps, and F6 with 3 or 4 mps. Clava 2.8× as long as wide, and slightly shorter than combined length of F2–F6; each claval segment with 3 mps; apical claval segment obliquely truncate ventrally.</p><p>Mesosoma (Fig. <xref ref-type="fig" rid="F4">28</xref>) shorter than gaster. Mesoscutum about 1.6× as wide as long. Scutellum wider than long, almost as long as mesoscutum.</p><p>Wings (Fig. <xref ref-type="fig" rid="F4">27</xref>) not abbreviated, forewing extending far beyond apex of gaster. Forewing 2.1× as long as wide, hyaline; marginal setae very short; disc densely setose, linea calva interrupted posteriorly by rows of setae, filum spinosum present. Hindwing 3.7–3.8× as long as wide, hyaline; longest marginal seta 0.18× maximum wing width.</p><p>Mesotibial spur as long as mesobasitarsus.</p><p>Ovipositor occupying about 0.5× length of gaster, exserted markedly beyond gastral apex (by 0.36× total ovipositor length); ovipositor length:metatibia length ratio 1.3:1. Outer plate of ovipositor with 1 subapical seta.</p><p>Measurements of the holotype (mm, as length or length:width). Body (of the dry-mounted specimen prior to slide-mounting): 0.66; head: 0.19; mesosoma: 0.313; gaster: 0.35; ovipositor: 0.283. Antenna: radicle: 0.039; rest of scape: 0.151; pedicel: 0.06; F1: 0.021; F2: 0.021; F3: 0.021; F4: 0.028; F5: 0.035; F6: 0.044; clava: 0.155. Forewing: 0.677:0.314; longest marginal seta: 0.021; hindwing: 0.5:0.133; longest marginal seta: 0.024.</p><p>Variation (paratypes). Body (Fig. <xref ref-type="fig" rid="F5">35</xref>) length 0.66–0.75 mm (dry-mounted specimens).</p><p>MALE (paratype). Body length (of the dry-mounted specimen prior to slide-mounting) 0.66 mm. Head and mesosoma dark brown, gaster brown; scape and pedicel brown, flagellum light brown; legs light brown to brown. Antenna (Fig. <xref ref-type="fig" rid="F4">32</xref>) with scape minus radicle 3.2× as long as wide; funicle segments longer than wide, more or less subequal in length (F5 and particularly F6 slightly longer), F1 and F2 without mps, F3 with or without mps, F4–F6 and clava with mps; flagellar segments with very long setae (slightly longer than each funicle segment’s width and about as long as width of clava); clava entire, 2.6–2.7× as long as wide, a little wider than funicle segments. Mesosoma about as long as gaster. Forewing 1.9× as long as wide, hyaline. Hindwing 3.5× as long as wide, hyaline. Genitalia (Fig. <xref ref-type="fig" rid="F4">29</xref>) typical for the genus.</p></tp:treatment-sec><tp:treatment-sec sec-type="Diagnosis"><title>Diagnosis.</title><p>Among the Nearctic species of <!--PageBreak--><italic><tp:taxon-name><tp:taxon-name-part taxon-name-part-type="genus">Oobius</tp:taxon-name-part></tp:taxon-name></italic>, <italic><tp:taxon-name><tp:taxon-name-part taxon-name-part-type="genus">Oobius</tp:taxon-name-part> <tp:taxon-name-part taxon-name-part-type="species">whiteorum</tp:taxon-name-part></tp:taxon-name></italic> is most similar to <italic><tp:taxon-name><tp:taxon-name-part taxon-name-part-type="genus">Oobius</tp:taxon-name-part> <tp:taxon-name-part taxon-name-part-type="species">dahlsteni</tp:taxon-name-part></tp:taxon-name></italic>, from which it differs by the proportions of the funicle segments of the female antenna, as indicated in the key. In <xref ref-type="bibr" rid="B27">Trjapitzin’s (2001)</xref> key to the world species of the former genus <italic><tp:taxon-name><tp:taxon-name-part taxon-name-part-type="genus">Avetianella</tp:taxon-name-part></tp:taxon-name></italic> (s. str.) in which this new species mostly fits, as characterised by <xref ref-type="bibr" rid="B19">Noyes (2010)</xref> in having the outer plate of the ovipositor being conspicuously distally elongate and ribbon-like and always with only a single subapical seta, it keys to <italic><tp:taxon-name><tp:taxon-name-part taxon-name-part-type="genus">Oobius</tp:taxon-name-part> <tp:taxon-name-part taxon-name-part-type="species">dahlsteni</tp:taxon-name-part></tp:taxon-name></italic>. <italic><tp:taxon-name><tp:taxon-name-part taxon-name-part-type="genus">Oobius</tp:taxon-name-part> <tp:taxon-name-part taxon-name-part-type="species">whiteorum</tp:taxon-name-part></tp:taxon-name></italic> differs from <italic><tp:taxon-name><tp:taxon-name-part taxon-name-part-type="genus">Oobius</tp:taxon-name-part> <tp:taxon-name-part taxon-name-part-type="species">depressus</tp:taxon-name-part></tp:taxon-name></italic>, to which it is also somewhat similar, by a relatively less flattened body and by the much smaller body size in females; according to <xref ref-type="bibr" rid="B7">Girault (1916)</xref>, the body length of the latter species is 1.15 mm. <italic><tp:taxon-name><tp:taxon-name-part taxon-name-part-type="genus">Oobius</tp:taxon-name-part> <tp:taxon-name-part taxon-name-part-type="species">whiteorum</tp:taxon-name-part></tp:taxon-name></italic> differs from the North American species, but Neotropical species <italic><tp:taxon-name><tp:taxon-name-part taxon-name-part-type="genus">Oobius</tp:taxon-name-part> <tp:taxon-name-part taxon-name-part-type="species">hasmik</tp:taxon-name-part></tp:taxon-name></italic> (Trjapitzin), known from Mexico (<xref ref-type="bibr" rid="B27">Trjapitzin 2001</xref>) and also Costa Rica (<xref ref-type="bibr" rid="B19">Noyes 2010</xref>), by the “closed” linea calva (Fig. <xref ref-type="fig" rid="F4">27</xref>) on the forewing (“open”, not interrupted, in <italic><tp:taxon-name><tp:taxon-name-part taxon-name-part-type="genus">Oobius</tp:taxon-name-part> <tp:taxon-name-part taxon-name-part-type="species">hasmik</tp:taxon-name-part></tp:taxon-name></italic>, Fig. <xref ref-type="fig" rid="F3">21</xref>) and also by the different proportions of the scape of the female antenna (Figs <xref ref-type="fig" rid="F4">26</xref> and <xref ref-type="fig" rid="F3">20</xref>, respectively). In <xref ref-type="bibr" rid="B19">Noyes (2010)</xref>, <italic><tp:taxon-name><tp:taxon-name-part taxon-name-part-type="genus">Oobius</tp:taxon-name-part> <tp:taxon-name-part taxon-name-part-type="species">whiteorum</tp:taxon-name-part></tp:taxon-name></italic> keys to the same couplet with <italic><tp:taxon-name><tp:taxon-name-part taxon-name-part-type="genus">Oobius</tp:taxon-name-part> <tp:taxon-name-part taxon-name-part-type="species">lutron</tp:taxon-name-part></tp:taxon-name></italic> Noyes from Costa Rica and Brazil, from which it differs by each of F4–F6 of the female antenna being of different length and longer than wide (Fig. <xref ref-type="fig" rid="F4">26</xref>) whereas in <italic><tp:taxon-name><tp:taxon-name-part taxon-name-part-type="genus">Oobius</tp:taxon-name-part> <tp:taxon-name-part taxon-name-part-type="species">lutron</tp:taxon-name-part></tp:taxon-name></italic> F4–F6 are subequal and each quadrate or hardly longer than broad (<xref ref-type="bibr" rid="B19">Noyes 2010</xref>).</p></tp:treatment-sec><tp:treatment-sec sec-type="Host"><title>Host.</title><p><italic><tp:taxon-name><tp:taxon-name-part taxon-name-part-type="genus">Agrilus</tp:taxon-name-part> <tp:taxon-name-part taxon-name-part-type="species">anxius</tp:taxon-name-part></tp:taxon-name></italic> Gory on European white birch (<italic><tp:taxon-name><tp:taxon-name-part taxon-name-part-type="genus">Betula</tp:taxon-name-part> <tp:taxon-name-part taxon-name-part-type="species">pendula</tp:taxon-name-part></tp:taxon-name></italic>).</p></tp:treatment-sec><tp:treatment-sec sec-type="Etymology"><title>Etymology.</title><p>This species is named in honor of Lisa and Michael White of Chicago, Illinois, USA, good friends of the author’s family.</p></tp:treatment-sec><tp:treatment-sec sec-type="Comments"><title>Comments.</title><p>According to <xref ref-type="bibr" rid="B14">Loerch and Cameron (1983)</xref>, additional voucher specimens of the egg parasitoids of <italic><tp:taxon-name><tp:taxon-name-part taxon-name-part-type="genus">Agrilus</tp:taxon-name-part> <tp:taxon-name-part taxon-name-part-type="species">anxius</tp:taxon-name-part></tp:taxon-name></italic> were deposited by them in PSUC; any of them belonging to this species are non-type specimens. Unfortunately, due to a renovation of the museum, point-mounted specimens in that collection are now inaccessible (A. Deans, personal communication).</p><p>The following paratypes [UCRC] of <italic><tp:taxon-name><tp:taxon-name-part taxon-name-part-type="genus">Oobius</tp:taxon-name-part> <tp:taxon-name-part taxon-name-part-type="species">hasmik</tp:taxon-name-part></tp:taxon-name></italic> were examined, all collected at Las Barracas (~30 km E of Santiago, <named-content xmlns:xlink="http://www.w3.org/1999/xlink" content-type="dwc:verbatimCoordinates" xlink:type="simple">23°28'02"N, 109°27'01"W</named-content>, 50 m), Baja California Sur, Mexico: 1 ♀ on point with following five labels: “Mex. Baja Cal. Sur Las Barracas 17 - V - 1985”, “Coll. P. DeBach Pan trap”, “<italic><tp:taxon-name><tp:taxon-name-part taxon-name-part-type="genus">Avetianella</tp:taxon-name-part></tp:taxon-name></italic> ♀ Det. V. Trjapitzin May 1997”, [red] “Paratypus ♀ <italic><tp:taxon-name><tp:taxon-name-part taxon-name-part-type="genus">Avetianella</tp:taxon-name-part> <tp:taxon-name-part taxon-name-part-type="species">hasmik</tp:taxon-name-part></tp:taxon-name></italic> Trjapitzin”, “Praep. micr. 22M” (an antenna, head, and a forewing were detached from this specimen; they are mounted on a slide with following two labels: “<italic><tp:taxon-name><tp:taxon-name-part taxon-name-part-type="genus">Avetianella</tp:taxon-name-part> <tp:taxon-name-part taxon-name-part-type="species">hasmik</tp:taxon-name-part></tp:taxon-name></italic> ♀ Trjapitzin México: Baja California Sur, Las Barracas. Pan trap 17.V.1985 (Coll. P. DeBach) 22M Antena, cabeza, ala anterior”, [red] “Paratypus <tp:taxon-name><tp:taxon-name-part taxon-name-part-type="genus">Avetianella</tp:taxon-name-part> ♀ <tp:taxon-name-part taxon-name-part-type="species">hasmik</tp:taxon-name-part></tp:taxon-name> Trjapitzin”); also 16 ♀, 1 ♂ on points, all collected by P. DeBach during 1985 and 1986, as indicated by <xref ref-type="bibr" rid="B27">Trjapitzin (2001)</xref>.</p></tp:treatment-sec><tp:treatment-sec><!--Section generated to contain objects referenced in tp:taxon-treatment.--><fig id="F2" position="float" orientation="portrait"><label>Figures 9–16.</label><caption><p><bold>9–10</bold> <italic><tp:taxon-name><tp:taxon-name-part taxon-name-part-type="genus">Oobius</tp:taxon-name-part> <tp:taxon-name-part taxon-name-part-type="species">nearcticus</tp:taxon-name-part></tp:taxon-name></italic> female (holotype), <bold>9</bold> antenna <bold>10</bold> clava <bold>11a–11b: 11a</bold> holotype slide of <italic><tp:taxon-name><tp:taxon-name-part taxon-name-part-type="genus">Oobius</tp:taxon-name-part> <tp:taxon-name-part taxon-name-part-type="species">minusculus</tp:taxon-name-part></tp:taxon-name></italic> <bold>11b</bold> holotype slide of <italic><tp:taxon-name><tp:taxon-name-part taxon-name-part-type="genus">Oobius</tp:taxon-name-part> <tp:taxon-name-part taxon-name-part-type="species">whiteorum</tp:taxon-name-part></tp:taxon-name></italic> <bold>12–16</bold> <italic><tp:taxon-name><tp:taxon-name-part taxon-name-part-type="genus">Oobius</tp:taxon-name-part> <tp:taxon-name-part taxon-name-part-type="species">minusculus</tp:taxon-name-part></tp:taxon-name></italic> <bold>12</bold> antenna (holotype female) <bold>13</bold> mesosoma and metasoma (holotype female) <bold>14</bold> metasoma (paratype male) <bold>15</bold> head (paratype female) <bold>16</bold> pedicel and flagellum (paratype male).</p></caption><graphic xmlns:xlink="http://www.w3.org/1999/xlink" xlink:href="zookeys-498-029-g002.jpg" position="float" orientation="portrait" xlink:type="simple" id="oo_42497.jpg"/></fig><fig id="F4" position="float" orientation="portrait"><label>Figures 25–32.</label><caption><p><bold>25</bold> <italic><tp:taxon-name><tp:taxon-name-part taxon-name-part-type="genus">Oobius</tp:taxon-name-part> <tp:taxon-name-part taxon-name-part-type="species">minusculus</tp:taxon-name-part></tp:taxon-name></italic> male (paratype), mesosoma <bold>26–29</bold> <italic><tp:taxon-name><tp:taxon-name-part taxon-name-part-type="genus">Oobius</tp:taxon-name-part> <tp:taxon-name-part taxon-name-part-type="species">whiteorum</tp:taxon-name-part></tp:taxon-name></italic> <bold>26</bold> antenna (holotype female) <bold>27</bold> a pair of wings (holotype female) <bold>28</bold> dorsal habitus (holotype female) <bold>29</bold> genitalia (paratype male) <bold>30</bold> <italic><tp:taxon-name><tp:taxon-name-part taxon-name-part-type="genus">Oobius</tp:taxon-name-part> <tp:taxon-name-part taxon-name-part-type="species">zahaikevitshi</tp:taxon-name-part></tp:taxon-name></italic> female (environs of Volgograd, Krasnoarmeyskiy District, Volgograd Province, Russia), antenna <bold>31</bold> <italic><tp:taxon-name><tp:taxon-name-part taxon-name-part-type="genus">Oobius</tp:taxon-name-part> <tp:taxon-name-part taxon-name-part-type="species">minusculus</tp:taxon-name-part></tp:taxon-name></italic> female (holotype), a pair of wings <bold>32</bold> <italic><tp:taxon-name><tp:taxon-name-part taxon-name-part-type="genus">Oobius</tp:taxon-name-part> <tp:taxon-name-part taxon-name-part-type="species">whiteorum</tp:taxon-name-part></tp:taxon-name></italic> (paratype male), antenna.</p></caption><graphic xmlns:xlink="http://www.w3.org/1999/xlink" xlink:href="zookeys-498-029-g004.jpg" position="float" orientation="portrait" xlink:type="simple" id="oo_42499.jpg"/></fig><fig id="F5" position="float" orientation="portrait"><label>Figures 33–35.</label><caption><p><bold>33–34</bold> <italic><tp:taxon-name><tp:taxon-name-part taxon-name-part-type="genus">Oobius</tp:taxon-name-part> <tp:taxon-name-part taxon-name-part-type="species">minusculus</tp:taxon-name-part></tp:taxon-name></italic> (paratype females) <bold>33</bold> dorsal habitus (from <italic><tp:taxon-name><tp:taxon-name-part taxon-name-part-type="genus">Agrilus</tp:taxon-name-part> <tp:taxon-name-part taxon-name-part-type="species">subcinctus</tp:taxon-name-part></tp:taxon-name></italic>) <bold>34</bold> lateral habitus (from <italic><tp:taxon-name><tp:taxon-name-part taxon-name-part-type="genus">Agrilus</tp:taxon-name-part> <tp:taxon-name-part taxon-name-part-type="species">egenus</tp:taxon-name-part></tp:taxon-name></italic>) <bold>35</bold> <italic><tp:taxon-name><tp:taxon-name-part taxon-name-part-type="genus">Oobius</tp:taxon-name-part> <tp:taxon-name-part taxon-name-part-type="species">whiteorum</tp:taxon-name-part></tp:taxon-name></italic> (paratype female), dorsal habitus.</p></caption><graphic xmlns:xlink="http://www.w3.org/1999/xlink" xlink:href="zookeys-498-029-g005.jpg" position="float" orientation="portrait" xlink:type="simple" id="oo_42500.jpg"/></fig><fig id="F3" position="float" orientation="portrait"><label>Figures 17–24.</label><caption><p><bold>17–18</bold> <italic><tp:taxon-name><tp:taxon-name-part taxon-name-part-type="genus">Oobius</tp:taxon-name-part> <tp:taxon-name-part taxon-name-part-type="species">depressus</tp:taxon-name-part></tp:taxon-name></italic> female <bold>17</bold> dorsal scutellum (lectotype) <bold>18</bold> dorsal habitus (paralectotype) <bold>19</bold> <italic><tp:taxon-name><tp:taxon-name-part taxon-name-part-type="genus">Oobius</tp:taxon-name-part> <tp:taxon-name-part taxon-name-part-type="species">zahaikevitshi</tp:taxon-name-part></tp:taxon-name></italic> female (environs of Volgograd, Krasnoarmeyskiy District, Volgograd Province, Russia), forewing <bold>20–21</bold> <italic><tp:taxon-name><tp:taxon-name-part taxon-name-part-type="genus">Oobius</tp:taxon-name-part> <tp:taxon-name-part taxon-name-part-type="species">hasmik</tp:taxon-name-part></tp:taxon-name></italic> female (paratype) <bold>20</bold> antenna <bold>21</bold> forewing <bold>22–23</bold> <italic><tp:taxon-name><tp:taxon-name-part taxon-name-part-type="genus">Oobius</tp:taxon-name-part> <tp:taxon-name-part taxon-name-part-type="species">longoi</tp:taxon-name-part></tp:taxon-name></italic> female (from University of California laboratory colony, Riverside, California, USA; of Australia origin), <bold>22</bold> antenna <bold>23</bold> forewing <bold>24</bold> <italic><tp:taxon-name><tp:taxon-name-part taxon-name-part-type="genus">Oobius</tp:taxon-name-part> <tp:taxon-name-part taxon-name-part-type="species">nearcticus</tp:taxon-name-part></tp:taxon-name></italic> female (holotype), lateral habitus.</p></caption><graphic xmlns:xlink="http://www.w3.org/1999/xlink" xlink:href="zookeys-498-029-g003.jpg" position="float" orientation="portrait" xlink:type="simple" id="oo_42498.jpg"/></fig></tp:treatment-sec><ref-list><ref id="B14"><mixed-citation xmlns:xlink="http://www.w3.org/1999/xlink" xlink:type="simple"><person-group><name name-style="western"><surname>Loerch</surname><given-names>CR</given-names></name><name name-style="western"><surname>Cameron</surname><given-names>EA</given-names></name></person-group> (<year>1983</year>) <article-title>Natural enemies of immature stages of the bronze birch borer, <italic><tp:taxon-name><tp:taxon-name-part taxon-name-part-type="genus">Agrilus</tp:taxon-name-part> <tp:taxon-name-part taxon-name-part-type="species">anxius</tp:taxon-name-part></tp:taxon-name></italic> (<tp:taxon-name><tp:taxon-name-part taxon-name-part-type="order">Coleoptera</tp:taxon-name-part></tp:taxon-name>: <tp:taxon-name><tp:taxon-name-part taxon-name-part-type="family">Buprestidae</tp:taxon-name-part></tp:taxon-name>), in Pennsylvania.</article-title><source>Environmental Entomology</source><volume>12</volume>: <fpage>1798</fpage>–<lpage>1801</lpage>. doi: <ext-link ext-link-type="doi" xlink:href="10.1093/ee/12.6.1798" xlink:type="simple">10.1093/ee/12.6.1798</ext-link></mixed-citation></ref><ref id="B27"><mixed-citation xmlns:xlink="http://www.w3.org/1999/xlink" xlink:type="simple"><person-group><name name-style="western"><surname>Trjapitzin</surname><given-names>VA</given-names></name></person-group> (<year>2001</year>) [<trans-title xml:lang="en">A review of encyrtids of the genus <italic><tp:taxon-name><tp:taxon-name-part taxon-name-part-type="genus">Avetianella</tp:taxon-name-part></tp:taxon-name></italic> Trjapitzin, 1968 (<tp:taxon-name><tp:taxon-name-part taxon-name-part-type="order">Hymenoptera</tp:taxon-name-part></tp:taxon-name>, <tp:taxon-name><tp:taxon-name-part taxon-name-part-type="family">Encyrtidae</tp:taxon-name-part></tp:taxon-name>) of the world fauna with description of a new species from Mexico</trans-title>]. <source>Entomologicheskoe Obozrenie</source><volume>80</volume>(<issue>3</issue>): <fpage>734</fpage>–<lpage>739</lpage>. <comment>[In Russian]</comment></mixed-citation></ref><ref id="B19"><mixed-citation xmlns:xlink="http://www.w3.org/1999/xlink" xlink:type="simple"><person-group><name name-style="western"><surname>Noyes</surname><given-names>JS</given-names></name></person-group> (<year>2010</year>) <article-title><tp:taxon-name><tp:taxon-name-part taxon-name-part-type="family">Encyrtidae</tp:taxon-name-part></tp:taxon-name> of Costa Rica (<tp:taxon-name><tp:taxon-name-part taxon-name-part-type="order">Hymenoptera</tp:taxon-name-part></tp:taxon-name>: <tp:taxon-name><tp:taxon-name-part taxon-name-part-type="superfamily">Chalcidoidea</tp:taxon-name-part></tp:taxon-name>), 3. Subfamily <tp:taxon-name><tp:taxon-name-part taxon-name-part-type="subfamily">Encyrtinae</tp:taxon-name-part></tp:taxon-name>: <tp:taxon-name><tp:taxon-name-part taxon-name-part-type="tribe">Encyrtini</tp:taxon-name-part></tp:taxon-name>, <tp:taxon-name><tp:taxon-name-part taxon-name-part-type="tribe">Echthroplexiellini</tp:taxon-name-part></tp:taxon-name>, <tp:taxon-name><tp:taxon-name-part taxon-name-part-type="tribe">Discodini</tp:taxon-name-part></tp:taxon-name>, <tp:taxon-name><tp:taxon-name-part taxon-name-part-type="tribe">Oobiini</tp:taxon-name-part></tp:taxon-name> and <tp:taxon-name><tp:taxon-name-part taxon-name-part-type="tribe">Ixodiphagini</tp:taxon-name-part></tp:taxon-name>, parasitoids associated with bugs (<tp:taxon-name><tp:taxon-name-part taxon-name-part-type="order">Hemiptera</tp:taxon-name-part></tp:taxon-name>), insect eggs (<tp:taxon-name><tp:taxon-name-part taxon-name-part-type="order">Hemiptera</tp:taxon-name-part></tp:taxon-name>, <tp:taxon-name><tp:taxon-name-part taxon-name-part-type="order">Lepidoptera</tp:taxon-name-part></tp:taxon-name>, <tp:taxon-name><tp:taxon-name-part taxon-name-part-type="order">Coleoptera</tp:taxon-name-part></tp:taxon-name>, <tp:taxon-name><tp:taxon-name-part taxon-name-part-type="order">Neuroptera</tp:taxon-name-part></tp:taxon-name>) and ticks (<tp:taxon-name><tp:taxon-name-part taxon-name-part-type="subclass">Acari</tp:taxon-name-part></tp:taxon-name>).</article-title><source>Memoirs of the American Entomological Institute</source><volume>84</volume>: <fpage>1</fpage>–<lpage>848</lpage>.</mixed-citation></ref><ref id="B7"><mixed-citation xmlns:xlink="http://www.w3.org/1999/xlink" xlink:type="simple"><person-group><name name-style="western"><surname>Girault</surname><given-names>AA</given-names></name></person-group> (<year>1916</year>) <article-title>Descriptions of and observations on some chalcidoid <tp:taxon-name><tp:taxon-name-part taxon-name-part-type="order">Hymenoptera</tp:taxon-name-part></tp:taxon-name> – II.</article-title><source>The Canadian Entomologist</source><volume>48</volume>(<issue>10</issue>): <fpage>337</fpage>–<lpage>344</lpage>. doi: <ext-link ext-link-type="doi" xlink:href="10.4039/Ent48337-10" xlink:type="simple">10.4039/Ent48337-10</ext-link></mixed-citation></ref></ref-list></tp:taxon-treatment>
